# Supplementary material for: Proteomic characterization of microdissected breast tissue environment provides a protein‐level overview of malignant transformation
Source: Proteomics. 2017 Mar 7;17(5):1600213. doi: 10.1002/pmic.201600213 (PMC5347865; doi:10.1002/pmic.201600213)
Supplement: Supplementary file 2 — Supplemental Table 1. Overview of tissues and microdissected regions [file PMIC-17-na-s002.xlsx]

## Sheet: Blad4
Supplemental Table 1. Overview of tissues and microdissected regions
Patient nr.	Tissue nr.	Specimen nr.	Pathologya	Sectionb	Microdissected	Replicates	ER	PR	HER2
1	1	1	Benign	Benign	Benign epithelium	1	.	.	.
1	1	2	Benign	Benign	Stroma	1	.	.	.
2	2	3	Benign	Benign	Benign epithelium	1	.	.	.
2	2	4	Benign	Benign	Stroma	1	.	.	.
3	3	5	DCIS	Benign	Benign epithelium	1	.	.	.
3	3	6	DCIS	Benign	Stroma	1	.	.	.
4	4	7	DCIS	DCIS	DCIS	1	.	.	.
4	4	8	DCIS	DCIS	Stroma	1	.	.	.
5	5	9	DCIS	Benign	Benign epithelium	1	.	.	.
6	6	10	Fibroadenoma	Fibroadenoma	Benign epithelium	2	.	.	.
7	7	11	Fibroadenoma	Fibroadenoma	Benign epithelium	1	.	.	.
7	7	12	Fibroadenoma	Fibroadenoma	Stroma	1	.	.	.
8	8	13	Malignant	Malignant	Malignant epithelium	1	+	-	-
9	9	14	Malignant	Malignant	Malignant epithelium	2	+	+	-
10	10	15	Malignant	Malignant	Malignant epithelium	1	-	-	-
11	11	16	Malignant	Malignant	Malignant epithelium	1	-	-	.
12	12	17	Malignant	Malignant	Malignant epithelium	1	+	+	-
13	13	18	Malignant	Malignant	Infiltrate	1	-	-	-
13	13	19	Malignant	Malignant	Malignant epithelium	1	-	-	-
14	14	20	Malignant	Malignant	Malignant epithelium	1	+	+	-
15	15	21	Malignant	Benign	Stroma	1	+	+	.
16	16	22	Malignant	Malignant	Malignant epithelium	1	+	+	-
16	16	23	Malignant	Malignant	Stroma	1	+	+	-
17	17	24	Malignant	Benign	Benign epithelium	1	+	+	-
17	17	25	Malignant	Benign	Stroma	1	+	+	-
18	18	26	Malignant	Malignant	Malignant epithelium	1	+	+	+
19	19	27	Malignant	Malignant	Malignant epithelium	1	+	+	-
20	20	28	Malignant	Malignant	Malignant epithelium	2	+	+	-
20	21	29	Malignant	Malignant	Stroma	1	+	+	-
21	22	30	Malignant	Malignant	DCIS	1	+	+	-
21	22	31	Malignant	Malignant	Malignant epithelium	1	+	+	-
22	23	32	Malignant	Malignant	Malignant epithelium	1	-	-	-
23	24	33	Malignant	Malignant	Malignant epithelium	1	+	+	.
24	25	34	Malignant	Malignant	Malignant epithelium	1	+	+	-
24	25	35	Malignant	Malignant	Stroma	1	+	+	-
25	26	36	Malignant	Benign	Stroma	1	+	+	.
26	27	37	Malignant	Malignant	Infiltrate	1	+	+	-
26	27	38	Malignant	Malignant	Malignant epithelium	1	+	+	-
27	28	39	Malignant	Benign	Benign epithelium	2	+	+	-
27	30	40	Malignant	Benign	Stroma	2	+	+	-
27	32	41	Malignant	Malignant	Malignant epithelium	1	+	+	-
27	32	42	Malignant	Malignant	Stroma	1	+	+	-
28	33	43	Malignant	Malignant	Malignant epithelium	1	+	+	-
28	33	44	Malignant	Malignant	Stroma	1	+	+	-
29	34	45	Malignant	Malignant	Malignant epithelium	2	-	-	-
30	36	46	Malignant	Malignant	Malignant epithelium	1	+	+	+
31	37	47	Malignant	Malignant	Malignant epithelium	1	+	+	.
31	37	48	Malignant	Malignant	Stroma	1	+	+	.
32	38	49	Malignant	Malignant	Malignant epithelium	1	+	+	.
33	39	50	Malignant	Benign	Benign epithelium	2	+	-	+
33	40	51	Malignant	DCIS	Benign epithelium	2	+	-	+
33	40	52	Malignant	DCIS	DCIS	2	+	-	+
33	40	53	Malignant	DCIS	Stroma	2	+	-	+
34	41	54	Malignant	Malignant	Malignant epithelium	1	+	+	.
35	42	55	Malignant	Malignant	DCIS	1	.	.	.
35	42	56	Malignant	Malignant	Infiltrate	1	.	.	.
36	43	57	Malignant	Malignant	Malignant epithelium	1	+	+	-
37	44	58	Malignant	Malignant	Malignant epithelium	2	+	+	.
37	44	59	Malignant	Malignant	Stroma	1	+	+	.
38	45	60	Malignant	Malignant	Malignant epithelium	1	+	-	-
38	45	61	Malignant	Malignant	Stroma	1	+	-	-
a) lesion for which the patient was surgically treated
b) histological evaluation of the tissue that was provided for research and used for microdissection
