# Supplementary material for: Proteomic characterization of microdissected breast tissue environment provides a protein‐level overview of malignant transformation
Source: Proteomics. 2017 Mar 7;17(5):1600213. doi: 10.1002/pmic.201600213 (PMC5347865; doi:10.1002/pmic.201600213)
Supplement: Supplementary file 3 — Supplemental Table 2. Proteins uniquely identified in each microdissected region (MS2 peptide fragmentation evidence) [file PMIC-17-na-s003.xlsx]

## Sheet: Sheet1
Supplemental Table 2. Proteins uniquely identified in each microdissected region (MS2 peptide fragmentation evidence)
Group	Uniprot_ID	Uniprot_AC	Protein name	Proteins	Razor + Unique peptides	PEP
Benign	Q9Y3E1	HDGR3_HUMAN	Hepatoma-derived growth factor-related protein 3 (HRP-3) (Hepatoma-derived growth factor 2) (HDGF-2)	1	1	7.1363e-07
Benign	Q9UII2	ATIF1_HUMAN	ATPase inhibitor, mitochondrial (Inhibitor of F(1)F(o)-ATPase) (IF(1)) (IF1)	1	1	5.2217e-06
Benign	Q9BQ13	KCD14_HUMAN	BTB/POZ domain-containing protein KCTD14	1	1	3.5439e-12
Benign	Q13753	LAMC2_HUMAN	Laminin subunit gamma-2 (Cell-scattering factor 140 kDa subunit) (CSF 140 kDa subunit) (Epiligrin subunit gamma) (Kalinin subunit gamma) (Kalinin/nicein/epiligrin 100 kDa subunit) (Ladsin 140 kDa subunit) (Laminin B2t chain) (Laminin-5 subunit gamma) (Large adhesive scatter factor 140 kDa subunit) (Nicein subunit gamma)	1	27	8.1992e-155
Benign	P48637	GSHB_HUMAN	Glutathione synthetase (GSH synthetase) (GSH-S) (EC 6.3.2.3) (Glutathione synthase)	1	6	1.4468e-25
Benign	O43670	ZN207_HUMAN	BUB3-interacting and GLEBS motif-containing protein ZNF207 (BuGZ) (Zinc finger protein 207)	1	2	6.5264e-05
Benign	Q53RD9	FBLN7_HUMAN	Fibulin-7 (FIBL-7)	1	2	1.1595e-06
Benign	P04156	PRIO_HUMAN	Major prion protein (PrP) (ASCR) (PrP27-30) (PrP33-35C) (CD antigen CD230)	1	1	6.7914e-07
Benign	O95428	PPN_HUMAN	Papilin	1	1	0.00012846
Benign	P11055	MYH3_HUMAN	Myosin-3 (Muscle embryonic myosin heavy chain) (Myosin heavy chain 3) (Myosin heavy chain, fast skeletal muscle, embryonic) (SMHCE)	3	2	1.9837e-21
Benign	P00740	FA9_HUMAN	Coagulation factor IX (EC 3.4.21.22) (Christmas factor) (Plasma thromboplastin component) (PTC) [Cleaved into: Coagulation factor IXa light chain; Coagulation factor IXa heavy chain]	1	6	5.3011e-17
Benign	Q02487	DSC2_HUMAN	Desmocollin-2 (Cadherin family member 2) (Desmocollin-3) (Desmosomal glycoprotein II) (Desmosomal glycoprotein III)	1	2	8.4645e-06
Benign	Q9H9H4	VP37B_HUMAN	Vacuolar protein sorting-associated protein 37B (hVps37B) (ESCRT-I complex subunit VPS37B)	1	1	9.0343e-05
Benign	Q9NS56	TOPRS_HUMAN	E3 ubiquitin-protein ligase Topors (EC 6.3.2.-) (SUMO1-protein E3 ligase Topors) (Topoisomerase I-binding RING finger protein) (Topoisomerase I-binding arginine/serine-rich protein) (Tumor suppressor p53-binding protein 3) (p53-binding protein 3) (p53BP3)	1	1	0.00081457
Benign	Q8N6C5	IGSF1_HUMAN	Immunoglobulin superfamily member 1 (IgSF1) (Immunoglobulin-like domain-containing protein 1) (Inhibin-binding protein) (InhBP) (Pituitary gland-specific factor 2) (p120)	1	3	2.1648e-11
Benign	O00339	MATN2_HUMAN	Matrilin-2	1	16	9.8752e-117
Benign	P26006	ITA3_HUMAN	Integrin alpha-3 (CD49 antigen-like family member C) (FRP-2) (Galactoprotein B3) (GAPB3) (VLA-3 subunit alpha) (CD antigen CD49c) [Cleaved into: Integrin alpha-3 heavy chain; Integrin alpha-3 light chain]	1	3	5.5337e-09
Benign	P48681	NEST_HUMAN	Nestin	1	32	1.9135e-277
Benign	P13591	NCAM1_HUMAN	Neural cell adhesion molecule 1 (N-CAM-1) (NCAM-1) (CD antigen CD56)	1	2	5.0598e-08
Benign	O00515	LAD1_HUMAN	Ladinin-1 (Lad-1) (Linear IgA disease antigen) (LADA)	1	6	2.0477e-14
Benign	Q9NT22	EMIL3_HUMAN	EMILIN-3 (EMILIN-5) (Elastin microfibril interface-located protein 3) (Elastin microfibril interfacer 3) (Elastin microfibril interface-located protein 5) (Elastin microfibril interfacer 5)	1	2	1.9225e-09
Benign	Q99795	GPA33_HUMAN	Cell surface A33 antigen (Glycoprotein A33)	1	6	6.3128e-15
Benign	O60941	DTNB_HUMAN	Dystrobrevin beta (DTN-B) (Beta-dystrobrevin)	2	1	1.8602e-05
Benign	P42229	STA5A_HUMAN	Signal transducer and activator of transcription 5A	1	1	5.5781e-16
Benign	P14854	CX6B1_HUMAN	Cytochrome c oxidase subunit 6B1 (Cytochrome c oxidase subunit VIb isoform 1) (COX VIb-1)	1	4	4.0771e-19
Benign	Q9HBL0	TENS1_HUMAN	Tensin-1	1	1	0.00033063
Benign	O43809	CPSF5_HUMAN	Cleavage and polyadenylation specificity factor subunit 5 (Cleavage and polyadenylation specificity factor 25 kDa subunit) (CFIm25) (CPSF 25 kDa subunit) (Nucleoside diphosphate-linked moiety X motif 21) (Nudix motif 21) (Pre-mRNA cleavage factor Im 25 kDa subunit)	1	2	7.7028e-10
Benign	Q8N474	SFRP1_HUMAN	Secreted frizzled-related protein 1 (FRP-1) (sFRP-1) (Secreted apoptosis-related protein 2) (SARP-2)	1	7	6.2906e-20
Benign	Q99719	SEPT5_HUMAN	Septin-5 (Cell division control-related protein 1) (CDCrel-1) (Peanut-like protein 1)	1	1	1.1378e-05
Benign	Q86V81	THOC4_HUMAN	THO complex subunit 4 (Tho4) (Ally of AML-1 and LEF-1) (Aly/REF export factor) (Transcriptional coactivator Aly/REF) (bZIP-enhancing factor BEF)	1	5	5.8272e-18
Benign	A6NNZ2	TBB8L_HUMAN	Tubulin beta-8 chain-like protein LOC260334	1	1	1.5021e-46
Benign	Q96K17	BT3L4_HUMAN	Transcription factor BTF3 homolog 4 (Basic transcription factor 3-like 4)	1	3	2.8258e-31
Benign	Q9UMS6	SYNP2_HUMAN	Synaptopodin-2 (Genethonin-2) (Myopodin)	1	1	1.6445e-05
Benign	P13929	ENOB_HUMAN	Beta-enolase (EC 4.2.1.11) (2-phospho-D-glycerate hydro-lyase) (Enolase 3) (Muscle-specific enolase) (MSE) (Skeletal muscle enolase)	1	2	5.4703e-98
Benign	P08473	NEP_HUMAN	Neprilysin (EC 3.4.24.11) (Atriopeptidase) (Common acute lymphocytic leukemia antigen) (CALLA) (Enkephalinase) (Neutral endopeptidase 24.11) (NEP) (Neutral endopeptidase) (Skin fibroblast elastase) (SFE) (CD antigen CD10)	1	11	1.7579e-79
Benign	P56182	RRP1_HUMAN	Ribosomal RNA processing protein 1 homolog A (Novel nuclear protein 1) (NNP-1) (Nucleolar protein Nop52) (RRP1-like protein)	1	4	1.2047e-31
Benign	Q9UMD9	COHA1_HUMAN	Collagen alpha-1(XVII) chain (180 kDa bullous pemphigoid antigen 2) (Bullous pemphigoid antigen 2) [Cleaved into: 120 kDa linear IgA disease antigen (120 kDa linear IgA dermatosis antigen) (Linear IgA disease antigen 1) (LAD-1); 97 kDa linear IgA disease antigen (97 kDa linear IgA bullous dermatosis antigen) (97 kDa LAD antigen) (97-LAD) (Linear IgA bullous disease antigen of 97 kDa) (LABD97)]	1	3	3.3967e-13
Benign	P51688	SPHM_HUMAN	N-sulphoglucosamine sulphohydrolase (EC 3.10.1.1) (Sulfoglucosamine sulfamidase) (Sulphamidase)	1	4	4.3268e-23
Benign	Q9BUT1	BDH2_HUMAN	3-hydroxybutyrate dehydrogenase type 2 (EC 1.1.1.-) (EC 1.1.1.30) (Dehydrogenase/reductase SDR family member 6) (Oxidoreductase UCPA) (R-beta-hydroxybutyrate dehydrogenase) (Short chain dehydrogenase/reductase family 15C member 1)	1	4	1.3435e-16
Benign	P07686	HEXB_HUMAN	Beta-hexosaminidase subunit beta (EC 3.2.1.52) (Beta-N-acetylhexosaminidase subunit beta) (Hexosaminidase subunit B) (Cervical cancer proto-oncogene 7 protein) (HCC-7) (N-acetyl-beta-glucosaminidase subunit beta) [Cleaved into: Beta-hexosaminidase subunit beta chain B; Beta-hexosaminidase subunit beta chain A]	1	3	5.2016e-11
Benign	P55290	CAD13_HUMAN	Cadherin-13 (Heart cadherin) (H-cadherin) (P105) (Truncated cadherin) (T-cad) (T-cadherin)	1	1	2.6634e-06
Benign	P07108	ACBP_HUMAN	Acyl-CoA-binding protein (ACBP) (Diazepam-binding inhibitor) (DBI) (Endozepine) (EP)	1	5	1.9719e-16
Benign	Q14031	CO4A6_HUMAN	Collagen alpha-6(IV) chain	1	3	1.5449e-10
DCIS	Q9BQ69	MACD1_HUMAN	O-acetyl-ADP-ribose deacetylase MACROD1 (EC 3.2.2.-) (EC 3.5.1.-) (MACRO domain-containing protein 1) (Protein LRP16) ([Protein ADP-ribosylglutamate] hydrolase)	1	2	8.743e-05
DCIS	Q8N392	RHG18_HUMAN	Rho GTPase-activating protein 18 (MacGAP) (Rho-type GTPase-activating protein 18)	1	2	5.2036e-07
DCIS	P11086	PNMT_HUMAN	Phenylethanolamine N-methyltransferase (PNMTase) (EC 2.1.1.28) (Noradrenaline N-methyltransferase)	1	2	1.5792e-15
DCIS	Q16850	CP51A_HUMAN	Lanosterol 14-alpha demethylase (LDM) (EC 1.14.13.70) (CYPLI) (Cytochrome P450 51A1) (Cytochrome P450-14DM) (Cytochrome P45014DM) (Cytochrome P450LI) (Sterol 14-alpha demethylase)	1	1	0.0018483
DCIS	Q14894	CRYM_HUMAN	Ketimine reductase mu-crystallin (EC 1.5.1.25) (NADP-regulated thyroid-hormone-binding protein)	1	2	9.4939e-11
DCIS	Q14534	ERG1_HUMAN	Squalene monooxygenase (EC 1.14.13.132) (Squalene epoxidase) (SE)	1	1	7.8167e-05
DCIS	P28370	SMCA1_HUMAN	Probable global transcription activator SNF2L1 (EC 3.6.4.-) (ATP-dependent helicase SMARCA1) (Nucleosome-remodeling factor subunit SNF2L) (SWI/SNF-related matrix-associated actin-dependent regulator of chromatin subfamily A member 1)	1	1	4.8874e-15
DCIS	Q96EC8	YIPF6_HUMAN	Protein YIPF6 (YIP1 family member 6)	1	1	0.00034904
DCIS	P23771	GATA3_HUMAN	Trans-acting T-cell-specific transcription factor GATA-3 (GATA-binding factor 3)	1	1	8.2491e-06
DCIS	Q9Y6D5	BIG2_HUMAN	Brefeldin A-inhibited guanine nucleotide-exchange protein 2 (Brefeldin A-inhibited GEP 2) (ADP-ribosylation factor guanine nucleotide-exchange factor 2)	1	2	6.2747e-07
DCIS	P30038	AL4A1_HUMAN	Delta-1-pyrroline-5-carboxylate dehydrogenase, mitochondrial (P5C dehydrogenase) (EC 1.2.1.88) (Aldehyde dehydrogenase family 4 member A1) (L-glutamate gamma-semialdehyde dehydrogenase)	1	7	1.4094e-43
DCIS	Q2NL82	TSR1_HUMAN	Pre-rRNA-processing protein TSR1 homolog	1	1	0.00010311
DCIS	Q9NP61	ARFG3_HUMAN	ADP-ribosylation factor GTPase-activating protein 3 (ARF GAP 3)	1	1	0.00025775
DCIS	Q9BRJ6	CG050_HUMAN	Uncharacterized protein C7orf50	1	2	2.4717e-15
DCIS	P17735	ATTY_HUMAN	Tyrosine aminotransferase (TAT) (EC 2.6.1.5) (L-tyrosine:2-oxoglutarate aminotransferase)	1	5	8.8142e-12
DCIS	Q8TB45	DPTOR_HUMAN	DEP domain-containing mTOR-interacting protein (DEP domain-containing protein 6)	1	1	0.00056811
DCIS	Q16540	RM23_HUMAN	39S ribosomal protein L23, mitochondrial (L23mt) (MRP-L23) (L23 mitochondrial-related protein) (Ribosomal protein L23-like)	1	1	3.896e-06
DCIS	Q86U38	NOP9_HUMAN	Nucleolar protein 9	1	1	2.3784e-06
DCIS	Q15904	VAS1_HUMAN	V-type proton ATPase subunit S1 (V-ATPase subunit S1) (Protein XAP-3) (V-ATPase Ac45 subunit) (V-ATPase S1 accessory protein) (Vacuolar proton pump subunit S1)	1	1	0.00014169
DCIS	Q9UHV5	RPGFL_HUMAN	Rap guanine nucleotide exchange factor-like 1 (Link guanine nucleotide exchange factor II) (Link GEFII)	1	2	5.4985e-11
DCIS	Q9ULV0	MYO5B_HUMAN	Unconventional myosin-Vb	1	1	0.00055141
DCIS	Q96J66	ABCCB_HUMAN	ATP-binding cassette sub-family C member 11 (Multidrug resistance-associated protein 8)	1	1	0.0017579
DCIS	P08582	TRFM_HUMAN	Melanotransferrin (Melanoma-associated antigen p97) (CD antigen CD228)	1	1	0.0017172
DCIS	O15195	VILL_HUMAN	Villin-like protein	1	2	3.4804e-11
DCIS	Q92614	MY18A_HUMAN	Unconventional myosin-XVIIIa (Molecule associated with JAK3 N-terminus) (MAJN) (Myosin containing a PDZ domain)	1	20	1.1814e-156
DCIS	Q9P253	VPS18_HUMAN	Vacuolar protein sorting-associated protein 18 homolog (hVPS18)	1	1	1.8283e-05
DCIS	O00400	ACATN_HUMAN	Acetyl-coenzyme A transporter 1 (AT-1) (Acetyl-CoA transporter 1) (Solute carrier family 33 member 1)	1	1	4.7274e-05
DCIS	O00273	DFFA_HUMAN	DNA fragmentation factor subunit alpha (DNA fragmentation factor 45 kDa subunit) (DFF-45) (Inhibitor of CAD) (ICAD)	1	3	5.1694e-10
DCIS	Q9Y5P4	C43BP_HUMAN	Collagen type IV alpha-3-binding protein (Ceramide transfer protein) (hCERT) (Goodpasture antigen-binding protein) (GPBP) (START domain-containing protein 11) (StARD11) (StAR-related lipid transfer protein 11)	1	1	0.001073
DCIS	Q92526	TCPW_HUMAN	T-complex protein 1 subunit zeta-2 (TCP-1-zeta-2) (CCT-zeta-2) (CCT-zeta-like) (TCP-1-zeta-like) (Testis-specific Tcp20) (Testis-specific protein TSA303)	1	2	1.0877e-17
DCIS	O14896	IRF6_HUMAN	Interferon regulatory factor 6 (IRF-6)	1	1	0.00013791
DCIS	Q06787	FMR1_HUMAN	Fragile X mental retardation protein 1 (FMRP) (Protein FMR-1)	1	1	3.873e-05
DCIS	P61970	NTF2_HUMAN	Nuclear transport factor 2 (NTF-2) (Placental protein 15) (PP15)	1	3	1.2322e-30
DCIS	Q8WY22	BRI3B_HUMAN	BRI3-binding protein (I3-binding protein) (Cervical cancer 1 proto-oncogene-binding protein KG19) (HCCRBP-1)	1	1	0.0012334
DCIS	P51178	PLCD1_HUMAN	1-phosphatidylinositol 4,5-bisphosphate phosphodiesterase delta-1 (EC 3.1.4.11) (Phosphoinositide phospholipase C-delta-1) (Phospholipase C-III) (PLC-III) (Phospholipase C-delta-1) (PLC-delta-1)	1	2	1.0835e-11
DCIS	O43719	HTSF1_HUMAN	HIV Tat-specific factor 1 (Tat-SF1)	1	2	8.772e-09
DCIS	P62877	RBX1_HUMAN	E3 ubiquitin-protein ligase RBX1 (EC 6.3.2.-) (Protein ZYP) (RING finger protein 75) (RING-box protein 1) (Rbx1) (Regulator of cullins 1) [Cleaved into: E3 ubiquitin-protein ligase RBX1, N-terminally processed]	1	1	6.5659e-06
DCIS	Q96GQ7	DDX27_HUMAN	Probable ATP-dependent RNA helicase DDX27 (EC 3.6.4.13) (DEAD box protein 27)	1	3	2.9979e-12
DCIS	O43653	PSCA_HUMAN	Prostate stem cell antigen	1	1	0.0013896
DCIS	Q9UHQ4	BAP29_HUMAN	B-cell receptor-associated protein 29 (BCR-associated protein 29) (Bap29)	1	2	3.2062e-07
DCIS	P22061	PIMT_HUMAN	Protein-L-isoaspartate(D-aspartate) O-methyltransferase (PIMT) (EC 2.1.1.77) (L-isoaspartyl protein carboxyl methyltransferase) (Protein L-isoaspartyl/D-aspartyl methyltransferase) (Protein-beta-aspartate methyltransferase)	1	8	6.9602e-124
DCIS	Q8N7H5	PAF1_HUMAN	RNA polymerase II-associated factor 1 homolog (hPAF1) (Pancreatic differentiation protein 2)	1	2	1.6458e-05
DCIS	Q9H4G0	E41L1_HUMAN	Band 4.1-like protein 1 (Neuronal protein 4.1) (4.1N)	1	5	1.4518e-19
Malignant	Q16706	MA2A1_HUMAN	Alpha-mannosidase 2 (EC 3.2.1.114) (Golgi alpha-mannosidase II) (AMan II) (Man II) (Mannosidase alpha class 2A member 1) (Mannosyl-oligosaccharide 1,3-1,6-alpha-mannosidase)	1	3	4.462e-11
Malignant	Q8ND56	LS14A_HUMAN	Protein LSM14 homolog A (Protein FAM61A) (Protein SCD6 homolog) (Putative alpha-synuclein-binding protein) (AlphaSNBP) (RNA-associated protein 55A) (hRAP55) (hRAP55A)	1	1	2.2981e-05
Malignant	P22570	ADRO_HUMAN	NADPH:adrenodoxin oxidoreductase, mitochondrial (AR) (Adrenodoxin reductase) (EC 1.18.1.6) (Ferredoxin--NADP(+) reductase) (Ferredoxin reductase)	1	10	6.2426e-25
Malignant	P51513	NOVA1_HUMAN	RNA-binding protein Nova-1 (Neuro-oncological ventral antigen 1) (Onconeural ventral antigen 1) (Paraneoplastic Ri antigen) (Ventral neuron-specific protein 1)	1	2	4.8456e-07
Malignant	Q9NVA1	UQCC1_HUMAN	Ubiquinol-cytochrome-c reductase complex assembly factor 1 (Basic FGF-repressed Zic-binding protein) (bFGF-repressed Zic-binding protein) (bFZb) (Ubiquinol-cytochrome c reductase complex chaperone CBP3 homolog)	1	1	0.00042672
Malignant	Q5RI15	COX20_HUMAN	Cytochrome c oxidase protein 20 homolog	1	1	2.935e-05
Malignant	P16870	CBPE_HUMAN	Carboxypeptidase E (CPE) (EC 3.4.17.10) (Carboxypeptidase H) (CPH) (Enkephalin convertase) (Prohormone-processing carboxypeptidase)	1	1	4.7205e-05
Malignant	Q96BI1	S22AI_HUMAN	Solute carrier family 22 member 18 (Beckwith-Wiedemann syndrome chromosomal region 1 candidate gene A protein) (Efflux transporter-like protein) (Imprinted multi-membrane-spanning polyspecific transporter-related protein 1) (Organic cation transporter-like protein 2) (ORCTL-2) (Solute carrier family 22 member 1-like) (Tumor-suppressing STF cDNA 5 protein) (Tumor-suppressing subchromosomal transfe…	1	2	4.8447e-06
Malignant	O75306	NDUS2_HUMAN	NADH dehydrogenase [ubiquinone] iron-sulfur protein 2, mitochondrial (EC 1.6.5.3) (EC 1.6.99.3) (Complex I-49kD) (CI-49kD) (NADH-ubiquinone oxidoreductase 49 kDa subunit)	1	3	3.8454e-09
Malignant	Q9UIC8	LCMT1_HUMAN	Leucine carboxyl methyltransferase 1 (EC 2.1.1.233) (Protein-leucine O-methyltransferase) ([Phosphatase 2A protein]-leucine-carboxy methyltransferase 1)	1	1	0.0009801
Malignant	Q6ZMU5	TRI72_HUMAN	Tripartite motif-containing protein 72 (Mitsugumin-53) (Mg53)	1	2	4.2998e-05
Malignant	O76054	S14L2_HUMAN	SEC14-like protein 2 (Alpha-tocopherol-associated protein) (TAP) (hTAP) (Squalene transfer protein) (Supernatant protein factor) (SPF)	1	7	1.477e-14
Malignant	Q15813	TBCE_HUMAN	Tubulin-specific chaperone E (Tubulin-folding cofactor E)	1	1	0.0013231
Malignant	Q8TBP6	S2540_HUMAN	Solute carrier family 25 member 40 (Mitochondrial carrier family protein)	1	1	8.5117e-05
Malignant	Q8TD22	SFXN5_HUMAN	Sideroflexin-5	1	2	2.315e-83
Malignant	Q9H3K2	GHITM_HUMAN	Growth hormone-inducible transmembrane protein (Dermal papilla-derived protein 2) (Mitochondrial morphology and cristae structure 1) (MICS1) (Transmembrane BAX inhibitor motif-containing protein 5)	1	4	3.7885e-14
Malignant	Q9Y5P6	GMPPB_HUMAN	Mannose-1-phosphate guanyltransferase beta (EC 2.7.7.13) (GDP-mannose pyrophosphorylase B) (GTP-mannose-1-phosphate guanylyltransferase beta)	1	3	1.735e-12
Malignant	Q9ULC4	MCTS1_HUMAN	Malignant T-cell-amplified sequence 1 (MCT-1) (Multiple copies T-cell malignancies)	1	1	8.5144e-06
Malignant	Q96G23	CERS2_HUMAN	Ceramide synthase 2 (CerS2) (LAG1 longevity assurance homolog 2) (SP260) (Tumor metastasis-suppressor gene 1 protein)	1	3	9.0678e-09
Malignant	P00533	EGFR_HUMAN	Epidermal growth factor receptor (EC 2.7.10.1) (Proto-oncogene c-ErbB-1) (Receptor tyrosine-protein kinase erbB-1)	1	29	1.4175e-148
Malignant	P31323	KAP3_HUMAN	cAMP-dependent protein kinase type II-beta regulatory subunit	1	3	1.1309e-18
Malignant	P49069	CAMLG_HUMAN	Calcium signal-modulating cyclophilin ligand (CAML)	1	1	3.3581e-06
Malignant	P29144	TPP2_HUMAN	Tripeptidyl-peptidase 2 (TPP-2) (EC 3.4.14.10) (Tripeptidyl aminopeptidase) (Tripeptidyl-peptidase II) (TPP-II)	1	3	2.5734e-07
Malignant	P11172	UMPS_HUMAN	Uridine 5'-monophosphate synthase (UMP synthase) [Includes: Orotate phosphoribosyltransferase (OPRT) (OPRTase) (EC 2.4.2.10); Orotidine 5'-phosphate decarboxylase (ODC) (EC 4.1.1.23) (OMPdecase)]	1	2	8.5731e-07
Malignant	Q9BWJ5	SF3B5_HUMAN	Splicing factor 3B subunit 5 (SF3b5) (Pre-mRNA-splicing factor SF3b 10 kDa subunit)	1	1	8.5228e-06
Malignant	Q9NZJ7	MTCH1_HUMAN	Mitochondrial carrier homolog 1 (Presenilin-associated protein)	1	1	0.0017193
Malignant	Q96AB3	ISOC2_HUMAN	Isochorismatase domain-containing protein 2, mitochondrial	1	5	5.2317e-40
Malignant	Q8IYD1	ERF3B_HUMAN	Eukaryotic peptide chain release factor GTP-binding subunit ERF3B (Eukaryotic peptide chain release factor subunit 3b) (eRF3b) (G1 to S phase transition protein 2 homolog)	1	5	1.8372e-12
Malignant	Q9Y6U3	ADSV_HUMAN	Adseverin (Scinderin)	1	10	1.482e-82
Malignant	Q96I59	SYNM_HUMAN	Probable asparagine--tRNA ligase, mitochondrial (EC 6.1.1.22) (Asparaginyl-tRNA synthetase) (AsnRS)	1	1	2.2116e-05
Malignant	Q2M3G4	SHRM1_HUMAN	Protein Shroom1 (Apical protein 2)	1	2	5.1754e-15
Malignant	Q03013	GSTM4_HUMAN	Glutathione S-transferase Mu 4 (EC 2.5.1.18) (GST class-mu 4) (GST-Mu2) (GSTM4-4)	1	1	4.5945e-124
Malignant	Q969Z3	MARC2_HUMAN	Mitochondrial amidoxime reducing component 2 (mARC2) (EC 1.-.-.-) (Molybdenum cofactor sulfurase C-terminal domain-containing protein 2) (MOSC domain-containing protein 2) (Moco sulfurase C-terminal domain-containing protein 2)	1	2	2.5051e-06
Malignant	Q99983	OMD_HUMAN	Osteomodulin (Keratan sulfate proteoglycan osteomodulin) (KSPG osteomodulin) (Osteoadherin) (OSAD)	1	1	0.0013264
Malignant	Q5SRE5	NU188_HUMAN	Nucleoporin NUP188 homolog (hNup188)	1	1	0.00058767
Malignant	Q9P0J7	KCMF1_HUMAN	E3 ubiquitin-protein ligase KCMF1 (EC 6.3.2.-) (FGF-induced in gastric cancer) (Potassium channel modulatory factor) (PCMF) (ZZ-type zinc finger-containing protein 1)	1	1	2.6717e-05
Malignant	O43837	IDH3B_HUMAN	Isocitrate dehydrogenase [NAD] subunit beta, mitochondrial (EC 1.1.1.41) (Isocitric dehydrogenase subunit beta) (NAD(+)-specific ICDH subunit beta)	1	3	5.4857e-08
Malignant	P63096	GNAI1_HUMAN	Guanine nucleotide-binding protein G(i) subunit alpha-1 (Adenylate cyclase-inhibiting G alpha protein)	1	1	9.1872e-42
Malignant	Q04323	UBXN1_HUMAN	UBX domain-containing protein 1 (SAPK substrate protein 1) (UBA/UBX 33.3 kDa protein)	1	2	2.7188e-05
Malignant	Q9HB19	PKHA2_HUMAN	Pleckstrin homology domain-containing family A member 2 (PH domain-containing family A member 2) (Tandem PH domain-containing protein 2) (TAPP-2)	1	1	0.0007535
Malignant	P16949	STMN1_HUMAN	Stathmin (Leukemia-associated phosphoprotein p18) (Metablastin) (Oncoprotein 18) (Op18) (Phosphoprotein p19) (pp19) (Prosolin) (Protein Pr22) (pp17)	2	11	5.9859e-58
Malignant	P49023	PAXI_HUMAN	Paxillin	1	2	1.6528e-08
Malignant	Q8IUC1	KR111_HUMAN	Keratin-associated protein 11-1 (High sulfur keratin-associated protein 11.1)	1	3	1.2699e-34
Malignant	O14879	IFIT3_HUMAN	Interferon-induced protein with tetratricopeptide repeats 3 (IFIT-3) (CIG49) (ISG-60) (Interferon-induced 60 kDa protein) (IFI-60K) (Interferon-induced protein with tetratricopeptide repeats 4) (IFIT-4) (Retinoic acid-induced gene G protein) (P60) (RIG-G)	1	1	1.6675e-06
Malignant	Q96BR1	SGK3_HUMAN	Serine/threonine-protein kinase Sgk3 (EC 2.7.11.1) (Cytokine-independent survival kinase) (Serum/glucocorticoid-regulated kinase 3) (Serum/glucocorticoid-regulated kinase-like)	1	1	0.0002223
Malignant	Q6NYC1	JMJD6_HUMAN	Bifunctional arginine demethylase and lysyl-hydroxylase JMJD6 (EC 1.14.11.-) (Histone arginine demethylase JMJD6) (JmjC domain-containing protein 6) (Jumonji domain-containing protein 6) (Lysyl-hydroxylase JMJD6) (Peptide-lysine 5-dioxygenase JMJD6) (Phosphatidylserine receptor) (Protein PTDSR)	1	1	6.5212e-05
Malignant	Q92506	DHB8_HUMAN	Estradiol 17-beta-dehydrogenase 8 (EC 1.1.1.62) (17-beta-hydroxysteroid dehydrogenase 8) (17-beta-HSD 8) (3-oxoacyl-[acyl-carrier-protein] reductase) (EC 1.1.1.-) (Protein Ke6) (Ke-6) (Really interesting new gene 2 protein) (Short chain dehydrogenase/reductase family 30C member 1) (Testosterone 17-beta-dehydrogenase 8) (EC 1.1.1.239)	1	2	1.0338e-05
Malignant	Q9H490	PIGU_HUMAN	Phosphatidylinositol glycan anchor biosynthesis class U protein (Cell division cycle protein 91-like 1) (Protein CDC91-like 1) (GPI transamidase component PIG-U)	1	2	3.433e-06
Malignant	O15231	ZN185_HUMAN	Zinc finger protein 185 (LIM domain protein ZNF185) (P1-A)	1	9	7.1249e-60
Malignant	P50238	CRIP1_HUMAN	Cysteine-rich protein 1 (CRP-1) (Cysteine-rich heart protein) (CRHP) (hCRHP) (Cysteine-rich intestinal protein) (CRIP)	1	4	4.4016e-18
Malignant	Q8IWV2	CNTN4_HUMAN	Contactin-4 (Brain-derived immunoglobulin superfamily protein 2) (BIG-2)	1	2	3.233e-05
Malignant	Q9BSD7	NTPCR_HUMAN	Cancer-related nucleoside-triphosphatase (NTPase) (EC 3.6.1.15) (Nucleoside triphosphate phosphohydrolase)	1	1	0.00049291
Malignant	Q13085	ACACA_HUMAN	Acetyl-CoA carboxylase 1 (ACC1) (EC 6.4.1.2) (ACC-alpha) [Includes: Biotin carboxylase (EC 6.3.4.14)]	1	5	1.4525e-10
Malignant	P16278	BGAL_HUMAN	Beta-galactosidase (EC 3.2.1.23) (Acid beta-galactosidase) (Lactase) (Elastin receptor 1)	1	3	5.052e-16
Malignant	Q13136	LIPA1_HUMAN	Liprin-alpha-1 (LAR-interacting protein 1) (LIP-1) (Protein tyrosine phosphatase receptor type f polypeptide-interacting protein alpha-1) (PTPRF-interacting protein alpha-1)	1	2	0.0001523
Malignant	Q9H7D7	WDR26_HUMAN	WD repeat-containing protein 26 (CUL4- and DDB1-associated WDR protein 2) (Myocardial ischemic preconditioning up-regulated protein 2)	1	1	0.00081619
Malignant	Q9NUL3	STAU2_HUMAN	Double-stranded RNA-binding protein Staufen homolog 2	1	2	8.0367e-08
Malignant	Q6UWH4	F198B_HUMAN	Protein FAM198B (Expressed in nerve and epithelium during development)	1	2	5.3759e-06
Malignant	Q7Z3D6	CN159_HUMAN	UPF0317 protein C14orf159, mitochondrial	1	1	0.0013508
Malignant	O95562	SFT2B_HUMAN	Vesicle transport protein SFT2B (SFT2 domain-containing protein 2)	1	1	0.0014544
Malignant	Q4G0A6	F188B_HUMAN	Protein FAM188B	1	2	5.6214e-05
Malignant	P27701	CD82_HUMAN	CD82 antigen (C33 antigen) (IA4) (Inducible membrane protein R2) (Metastasis suppressor Kangai-1) (Suppressor of tumorigenicity 6 protein) (Tetraspanin-27) (Tspan-27) (CD antigen CD82)	1	1	0.00017938
Malignant	P50226	ST1A2_HUMAN	Sulfotransferase 1A2 (ST1A2) (EC 2.8.2.1) (Aryl sulfotransferase 2) (Phenol sulfotransferase 2) (Phenol-sulfating phenol sulfotransferase 2) (P-PST 2)	2	4	1.2437e-11
Malignant	O15394	NCAM2_HUMAN	Neural cell adhesion molecule 2 (N-CAM-2) (NCAM-2)	1	1	0.00033704
Malignant	P22531	SPR2E_HUMAN	Small proline-rich protein 2E (SPR-2E) (Small proline-rich protein II) (SPR-II)	2	1	4.2169e-14
Malignant	Q96AX1	VP33A_HUMAN	Vacuolar protein sorting-associated protein 33A (hVPS33A)	1	1	0.00030862
Malignant	P55196	AFAD_HUMAN	Afadin (ALL1-fused gene from chromosome 6 protein) (Protein AF-6)	1	3	1.2939e-11
Malignant	Q99848	EBP2_HUMAN	Probable rRNA-processing protein EBP2 (EBNA1-binding protein 2) (Nucleolar protein p40)	1	1	2.6009e-05
Malignant	Q96A22	CK052_HUMAN	Uncharacterized protein C11orf52	1	2	5.7289e-07
Malignant	Q8NCA5	FA98A_HUMAN	Protein FAM98A	1	1	3.2389e-06
Malignant	Q16643	DREB_HUMAN	Drebrin (Developmentally-regulated brain protein)	1	18	1.4755e-132
Malignant	Q13153	PAK1_HUMAN	Serine/threonine-protein kinase PAK 1 (EC 2.7.11.1) (Alpha-PAK) (p21-activated kinase 1) (PAK-1) (p65-PAK)	1	3	3.2698e-66
Malignant	P35573	GDE_HUMAN	Glycogen debranching enzyme (Glycogen debrancher) [Includes: 4-alpha-glucanotransferase (EC 2.4.1.25) (Oligo-1,4-1,4-glucantransferase); Amylo-alpha-1,6-glucosidase (Amylo-1,6-glucosidase) (EC 3.2.1.33) (Dextrin 6-alpha-D-glucosidase)]	1	52	0
Malignant	Q8TB22	SPT20_HUMAN	Spermatogenesis-associated protein 20 (Sperm-specific protein 411) (Ssp411)	1	1	2.3261e-05
Malignant	Q14558	KPRA_HUMAN	Phosphoribosyl pyrophosphate synthase-associated protein 1 (PRPP synthase-associated protein 1) (39 kDa phosphoribosypyrophosphate synthase-associated protein) (PAP39)	1	1	2.6497e-06
Malignant	O75439	MPPB_HUMAN	Mitochondrial-processing peptidase subunit beta (EC 3.4.24.64) (Beta-MPP) (P-52)	1	4	2.7793e-12
Malignant	P79483	DRB3_HUMAN	HLA class II histocompatibility antigen, DR beta 3 chain (MHC class II antigen DRB3)	1	2	8.746e-50
Malignant	P00709	LALBA_HUMAN	Alpha-lactalbumin (Lactose synthase B protein) (Lysozyme-like protein 7)	1	2	3.2804e-07
Malignant	O00767	ACOD_HUMAN	Acyl-CoA desaturase (EC 1.14.19.1) (Delta(9)-desaturase) (Delta-9 desaturase) (Fatty acid desaturase) (Stearoyl-CoA desaturase)	1	3	1.8955e-09
Malignant	P30405	PPIF_HUMAN	Peptidyl-prolyl cis-trans isomerase F, mitochondrial (PPIase F) (EC 5.2.1.8) (Cyclophilin D) (CyP-D) (CypD) (Cyclophilin F) (Mitochondrial cyclophilin) (CyP-M) (Rotamase F)	1	3	2.5584e-09
Malignant	Q9Y5F1	PCDBC_HUMAN	Protocadherin beta-12 (PCDH-beta-12)	1	1	0.0016305
Malignant	Q8TB36	GDAP1_HUMAN	Ganglioside-induced differentiation-associated protein 1 (GDAP1)	1	4	4.3556e-38
Malignant	Q93045	STMN2_HUMAN	Stathmin-2 (Superior cervical ganglion-10 protein) (Protein SCG10)	1	1	4.2821e-17
Malignant	Q99496	RING2_HUMAN	E3 ubiquitin-protein ligase RING2 (EC 6.3.2.-) (Huntingtin-interacting protein 2-interacting protein 3) (HIP2-interacting protein 3) (Protein DinG) (RING finger protein 1B) (RING1b) (RING finger protein 2) (RING finger protein BAP-1)	1	1	0.0010131
Malignant	P63167	DYL1_HUMAN	Dynein light chain 1, cytoplasmic (8 kDa dynein light chain) (DLC8) (Dynein light chain LC8-type 1) (Protein inhibitor of neuronal nitric oxide synthase) (PIN)	2	2	1.337e-72
Malignant	Q8WUY1	THEM6_HUMAN	Protein THEM6 (Mesenchymal stem cell protein DSCD75) (Thioesterase superfamily member 6)	1	7	1.507e-17
Malignant	Q9BUB7	TMM70_HUMAN	Transmembrane protein 70, mitochondrial	1	3	2.5881e-06
Malignant	Q86X29	LSR_HUMAN	Lipolysis-stimulated lipoprotein receptor	1	2	2.395e-05
Malignant	Q92609	TBCD5_HUMAN	TBC1 domain family member 5	1	3	3.0069e-06
Malignant	O15551	CLD3_HUMAN	Claudin-3 (Clostridium perfringens enterotoxin receptor 2) (CPE-R 2) (CPE-receptor 2) (Rat ventral prostate.1 protein homolog) (hRVP1)	1	1	1.9263e-08
Malignant	Q96A32	MLRS_HUMAN	Myosin regulatory light chain 2, skeletal muscle isoform (Fast skeletal myosin light chain 2) (MLC2B)	1	1	0.0011784
Malignant	Q9H479	FN3K_HUMAN	Fructosamine-3-kinase (EC 2.7.1.-)	1	8	2.0157e-24
Malignant	O43819	SCO2_HUMAN	Protein SCO2 homolog, mitochondrial	1	1	0.00167
Malignant	P0DJD0	RGPD1_HUMAN	RANBP2-like and GRIP domain-containing protein 1 (Ran-binding protein 2-like 6) (RanBP2-like 6) (RanBP2L6)	2	1	2.7835e-05
Malignant	O95969	SG1D2_HUMAN	Secretoglobin family 1D member 2 (Lipophilin-B)	1	2	2.9238e-08
Malignant	Q13618	CUL3_HUMAN	Cullin-3 (CUL-3)	1	1	0.00018505
Malignant	O00233	PSMD9_HUMAN	26S proteasome non-ATPase regulatory subunit 9 (26S proteasome regulatory subunit p27)	1	5	4.5216e-17
Malignant	Q9HC56	PCDH9_HUMAN	Protocadherin-9	1	5	2.1089e-27
Malignant	Q53H96	P5CR3_HUMAN	Pyrroline-5-carboxylate reductase 3 (P5C reductase 3) (P5CR 3) (EC 1.5.1.2) (Pyrroline-5-carboxylate reductase-like protein)	1	2	1.3755e-05
Malignant	Q86WA6	BPHL_HUMAN	Valacyclovir hydrolase (VACVase) (Valacyclovirase) (EC 3.1.-.-) (Biphenyl hydrolase-like protein) (Biphenyl hydrolase-related protein) (Bph-rp) (Breast epithelial mucin-associated antigen) (MCNAA)	1	1	2.2242e-05
Malignant	Q8WTT2	NOC3L_HUMAN	Nucleolar complex protein 3 homolog (NOC3 protein homolog) (Factor for adipocyte differentiation 24) (NOC3-like protein) (Nucleolar complex-associated protein 3-like protein)	1	1	6.3327e-07
Malignant	Q02817	MUC2_HUMAN	Mucin-2 (MUC-2) (Intestinal mucin-2)	1	44	0
Malignant	Q99828	CIB1_HUMAN	Calcium and integrin-binding protein 1 (CIB) (Calcium- and integrin-binding protein) (CIBP) (Calmyrin) (DNA-PKcs-interacting protein) (Kinase-interacting protein) (KIP) (SNK-interacting protein 2-28) (SIP2-28)	1	1	8.9479e-05
Malignant	Q8N6M0	OTU6B_HUMAN	OTU domain-containing protein 6B (EC 3.4.19.12) (DUBA-5)	1	2	5.1161e-07
Malignant	O95071	UBR5_HUMAN	E3 ubiquitin-protein ligase UBR5 (EC 6.3.2.-) (E3 ubiquitin-protein ligase, HECT domain-containing 1) (Hyperplastic discs protein homolog) (hHYD) (Progestin-induced protein)	1	2	7.7371e-08
Malignant	Q16576	RBBP7_HUMAN	Histone-binding protein RBBP7 (Histone acetyltransferase type B subunit 2) (Nucleosome-remodeling factor subunit RBAP46) (Retinoblastoma-binding protein 7) (RBBP-7) (Retinoblastoma-binding protein p46)	1	2	1.0348e-24
Malignant	P52735	VAV2_HUMAN	Guanine nucleotide exchange factor VAV2 (VAV-2)	1	1	3.3016e-06
Malignant	P56159	GFRA1_HUMAN	GDNF family receptor alpha-1 (GDNF receptor alpha-1) (GDNFR-alpha-1) (GFR-alpha-1) (RET ligand 1) (TGF-beta-related neurotrophic factor receptor 1)	1	2	4.1103e-09
Malignant	Q8WVC6	DCAKD_HUMAN	Dephospho-CoA kinase domain-containing protein	1	1	0.0011489
Malignant	Q12849	GRSF1_HUMAN	G-rich sequence factor 1 (GRSF-1)	1	3	1.3301e-22
Malignant	Q9BZK7	TBL1R_HUMAN	F-box-like/WD repeat-containing protein TBL1XR1 (Nuclear receptor corepressor/HDAC3 complex subunit TBLR1) (TBL1-related protein 1) (Transducin beta-like 1X-related protein 1)	1	1	0.0014039
Malignant	Q9BYT8	NEUL_HUMAN	Neurolysin, mitochondrial (EC 3.4.24.16) (Angiotensin-binding protein) (Microsomal endopeptidase) (MEP) (Mitochondrial oligopeptidase M) (Neurotensin endopeptidase)	1	2	6.9517e-06
Malignant	Q9UL15	BAG5_HUMAN	BAG family molecular chaperone regulator 5 (BAG-5) (Bcl-2-associated athanogene 5)	1	1	4.3786e-05
Malignant	O00505	IMA4_HUMAN	Importin subunit alpha-4 (Importin alpha Q2) (Qip2) (Karyopherin subunit alpha-3) (SRP1-gamma)	1	1	0.00011543
Malignant	Q9BYR7	KRA32_HUMAN	Keratin-associated protein 3-2 (High sulfur keratin-associated protein 3.2) (Keratin-associated protein 3.2)	1	1	3.1046e-31
Malignant	Q9UJ71	CLC4K_HUMAN	C-type lectin domain family 4 member K (Langerin) (CD antigen CD207)	1	3	3.3933e-07
Malignant	Q9BYQ6	KR411_HUMAN	Keratin-associated protein 4-11 (Keratin-associated protein 4-14) (Keratin-associated protein 4.11) (Keratin-associated protein 4.14) (Ultrahigh sulfur keratin-associated protein 4.14)	1	1	2.9422e-20
Malignant	Q96ST3	SIN3A_HUMAN	Paired amphipathic helix protein Sin3a (Histone deacetylase complex subunit Sin3a) (Transcriptional corepressor Sin3a)	1	1	2.0202e-05
Malignant	Q13895	BYST_HUMAN	Bystin	1	2	1.5181e-07
Malignant	Q96AQ6	PBIP1_HUMAN	Pre-B-cell leukemia transcription factor-interacting protein 1 (Hematopoietic PBX-interacting protein)	1	6	6.7521e-26
Malignant	P61962	DCAF7_HUMAN	DDB1- and CUL4-associated factor 7 (WD repeat-containing protein 68) (WD repeat-containing protein An11 homolog)	1	2	2.6369e-07
Malignant	Q99584	S10AD_HUMAN	Protein S100-A13 (S100 calcium-binding protein A13)	1	4	3.4504e-129
Malignant	Q9UNE7	CHIP_HUMAN	E3 ubiquitin-protein ligase CHIP (EC 6.3.2.-) (Antigen NY-CO-7) (CLL-associated antigen KW-8) (Carboxy terminus of Hsp70-interacting protein) (STIP1 homology and U box-containing protein 1)	1	4	1.2151e-08
Malignant	O15031	PLXB2_HUMAN	Plexin-B2 (MM1)	1	1	0.0019121
Malignant	P14061	DHB1_HUMAN	Estradiol 17-beta-dehydrogenase 1 (EC 1.1.1.62) (17-beta-hydroxysteroid dehydrogenase type 1) (17-beta-HSD 1) (20 alpha-hydroxysteroid dehydrogenase) (20-alpha-HSD) (E2DH) (Placental 17-beta-hydroxysteroid dehydrogenase) (Short chain dehydrogenase/reductase family 28C member 1)	1	1	2.0455e-05
Malignant	Q8N2K0	ABD12_HUMAN	Monoacylglycerol lipase ABHD12 (EC 3.1.1.23) (2-arachidonoylglycerol hydrolase) (Abhydrolase domain-containing protein 12)	1	5	1.0943e-13
Malignant	Q53SF7	COBL1_HUMAN	Cordon-bleu protein-like 1	1	1	7.8176e-05
Malignant	Q96J02	ITCH_HUMAN	E3 ubiquitin-protein ligase Itchy homolog (Itch) (EC 6.3.2.-) (Atrophin-1-interacting protein 4) (AIP4) (NFE2-associated polypeptide 1) (NAPP1)	2	2	9.5804e-20
Malignant	Q13433	S39A6_HUMAN	Zinc transporter ZIP6 (Estrogen-regulated protein LIV-1) (Solute carrier family 39 member 6) (Zrt- and Irt-like protein 6) (ZIP-6)	1	1	4.8869e-05
Malignant	Q01650	LAT1_HUMAN	Large neutral amino acids transporter small subunit 1 (4F2 light chain) (4F2 LC) (4F2LC) (CD98 light chain) (Integral membrane protein E16) (L-type amino acid transporter 1) (hLAT1) (Solute carrier family 7 member 5) (y+ system cationic amino acid transporter)	1	2	2.1372e-20
Malignant	O94886	CSCL1_HUMAN	CSC1-like protein 1 (Transmembrane protein 63A)	1	2	4.1796e-07
Malignant	Q96LD4	TRI47_HUMAN	Tripartite motif-containing protein 47 (Gene overexpressed in astrocytoma protein) (RING finger protein 100)	1	1	0.001002
Malignant	P82979	SARNP_HUMAN	SAP domain-containing ribonucleoprotein (Cytokine-induced protein of 29 kDa) (Nuclear protein Hcc-1) (Proliferation-associated cytokine-inducible protein CIP29)	1	5	2.841e-76
Malignant	P50224	ST1A3_HUMAN	Demerged into P0DMM9 and P0DMN0.	1	1	9.9316e-09
Malignant	P02745	C1QA_HUMAN	Complement C1q subcomponent subunit A	1	1	0.001388
Malignant	O75410	TACC1_HUMAN	Transforming acidic coiled-coil-containing protein 1 (Gastric cancer antigen Ga55) (Taxin-1)	1	1	9.1042e-05
Malignant	Q6PCE3	PGM2L_HUMAN	Glucose 1,6-bisphosphate synthase (EC 2.7.1.106) (PMMLP) (Phosphoglucomutase-2-like 1)	1	5	1.3853e-19
Malignant	P13284	GILT_HUMAN	Gamma-interferon-inducible lysosomal thiol reductase (EC 1.8.-.-) (Gamma-interferon-inducible protein IP-30) (Legumaturain)	1	5	2.1151e-38
Malignant	A6NCN2	KR87P_HUMAN	Putative keratin-87 protein (Keratin, hair, basic pseudogene 4) (Keratin-121 pseudogene)	1	7	1.3182e-233
Malignant	P06311	KV311_HUMAN	Ig kappa chain V-III region IARC/BL41	1	1	5.5053e-05
Malignant	Q8TCS8	PNPT1_HUMAN	Polyribonucleotide nucleotidyltransferase 1, mitochondrial (EC 2.7.7.8) (3'-5' RNA exonuclease OLD35) (PNPase old-35) (Polynucleotide phosphorylase 1) (PNPase 1) (Polynucleotide phosphorylase-like protein)	1	5	4.5601e-28
Malignant	Q99574	NEUS_HUMAN	Neuroserpin (Peptidase inhibitor 12) (PI-12) (Serpin I1)	1	3	6.8292e-12
Malignant	Q8N4F0	BPIB2_HUMAN	BPI fold-containing family B member 2 (Bactericidal/permeability-increasing protein-like 1) (BPI-like 1) (Long palate, lung and nasal epithelium carcinoma-associated protein 2) (RYSR)	1	1	2.0687e-05
Malignant	Q15828	CYTM_HUMAN	Cystatin-M (Cystatin-6) (Cystatin-E)	1	1	0.0018298
Malignant	O00629	IMA3_HUMAN	Importin subunit alpha-3 (Importin alpha Q1) (Qip1) (Karyopherin subunit alpha-4)	1	3	2.4654e-19
Malignant	Q99543	DNJC2_HUMAN	DnaJ homolog subfamily C member 2 (M-phase phosphoprotein 11) (Zuotin-related factor 1) [Cleaved into: DnaJ homolog subfamily C member 2, N-terminally processed]	1	1	7.5868e-05
Malignant	P15586	GNS_HUMAN	N-acetylglucosamine-6-sulfatase (EC 3.1.6.14) (Glucosamine-6-sulfatase) (G6S)	1	6	1.5805e-27
Malignant	P14735	IDE_HUMAN	Insulin-degrading enzyme (EC 3.4.24.56) (Abeta-degrading protease) (Insulin protease) (Insulinase) (Insulysin)	1	3	4.3005e-07
Malignant	P52789	HXK2_HUMAN	Hexokinase-2 (EC 2.7.1.1) (Hexokinase type II) (HK II) (Muscle form hexokinase)	2	3	1.9821e-17
Malignant	P05067	A4_HUMAN	Amyloid beta A4 protein (ABPP) (APPI) (APP) (Alzheimer disease amyloid protein) (Cerebral vascular amyloid peptide) (CVAP) (PreA4) (Protease nexin-II) (PN-II) [Cleaved into: N-APP; Soluble APP-alpha (S-APP-alpha); Soluble APP-beta (S-APP-beta); C99; Beta-amyloid protein 42 (Beta-APP42); Beta-amyloid protein 40 (Beta-APP40); C83; P3(42); P3(40); C80; Gamma-secretase C-terminal fragment 59 (Amyloid…	1	2	3.573e-11
Malignant	P54105	ICLN_HUMAN	Methylosome subunit pICln (Chloride channel, nucleotide sensitive 1A) (Chloride conductance regulatory protein ICln) (I(Cln)) (Chloride ion current inducer protein) (ClCI) (Reticulocyte pICln)	1	2	0.00011012
Malignant	O75363	BCAS1_HUMAN	Breast carcinoma-amplified sequence 1 (Amplified and overexpressed in breast cancer) (Novel amplified in breast cancer 1)	1	1	0.00037088
Malignant	Q9UQC9	CLCA2_HUMAN	Calcium-activated chloride channel regulator 2 (EC 3.4.-.-) (Calcium-activated chloride channel family member 2) (hCLCA2) (Calcium-activated chloride channel protein 3) (CaCC-3) (hCaCC-3) [Cleaved into: Calcium-activated chloride channel regulator 2, 109 kDa form; Calcium-activated chloride channel regulator 2, 35 kDa form]	1	2	9.9802e-05
Malignant	P82673	RT35_HUMAN	28S ribosomal protein S35, mitochondrial (MRP-S35) (S35mt) (28S ribosomal protein S28, mitochondrial) (MRP-S28) (S28mt)	1	1	1.7639e-06
Malignant	Q8WUK0	PTPM1_HUMAN	Phosphatidylglycerophosphatase and protein-tyrosine phosphatase 1 (EC 3.1.3.27) (PTEN-like phosphatase) (Phosphoinositide lipid phosphatase) (Protein-tyrosine phosphatase mitochondrial 1) (EC 3.1.3.16) (EC 3.1.3.48)	1	1	0.00079067
Malignant	Q9Y6H1	CHCH2_HUMAN	Coiled-coil-helix-coiled-coil-helix domain-containing protein 2 (Aging-associated gene 10 protein) (HCV NS2 trans-regulated protein) (NS2TP)	2	4	3.8099e-68
Malignant	O75431	MTX2_HUMAN	Metaxin-2 (Mitochondrial outer membrane import complex protein 2)	1	1	8.3659e-10
Malignant	A1L0T0	ILVBL_HUMAN	Acetolactate synthase-like protein (EC 2.2.1.-) (IlvB-like protein)	1	3	1.5308e-20
Malignant	P17302	CXA1_HUMAN	Gap junction alpha-1 protein (Connexin-43) (Cx43) (Gap junction 43 kDa heart protein)	1	3	1.0819e-06
Malignant	Q06136	KDSR_HUMAN	3-ketodihydrosphingosine reductase (KDS reductase) (EC 1.1.1.102) (3-dehydrosphinganine reductase) (Follicular variant translocation protein 1) (FVT-1) (Short chain dehydrogenase/reductase family 35C member 1)	1	2	2.175e-09
Malignant	Q9Y3B7	RM11_HUMAN	39S ribosomal protein L11, mitochondrial (L11mt) (MRP-L11)	1	2	3.6784e-08
Malignant	Q9UHV9	PFD2_HUMAN	Prefoldin subunit 2	1	3	5.7661e-23
Malignant	Q14435	GALT3_HUMAN	Polypeptide N-acetylgalactosaminyltransferase 3 (EC 2.4.1.41) (Polypeptide GalNAc transferase 3) (GalNAc-T3) (pp-GaNTase 3) (Protein-UDP acetylgalactosaminyltransferase 3) (UDP-GalNAc:polypeptide N-acetylgalactosaminyltransferase 3)	1	3	4.5553e-32
Malignant	P40123	CAP2_HUMAN	Adenylyl cyclase-associated protein 2 (CAP 2)	1	4	1.1643e-18
Malignant	Q6P587	FAHD1_HUMAN	Acylpyruvase FAHD1, mitochondrial (EC 3.7.1.5) (Fumarylacetoacetate hydrolase domain-containing protein 1) (Oxaloacetate decarboxylase) (OAA decarboxylase) (EC 4.1.1.3) (YisK-like protein)	1	1	3.8413e-05
Malignant	Q9NS86	LANC2_HUMAN	LanC-like protein 2 (Testis-specific adriamycin sensitivity protein)	1	7	1.411e-27
Malignant	Q9Y6G9	DC1L1_HUMAN	Cytoplasmic dynein 1 light intermediate chain 1 (LIC1) (Dynein light chain A) (DLC-A) (Dynein light intermediate chain 1, cytosolic)	1	4	5.7967e-13
Malignant	P46087	NOP2_HUMAN	Probable 28S rRNA (cytosine(4447)-C(5))-methyltransferase (EC 2.1.1.-) (Nucleolar protein 1) (Nucleolar protein 2 homolog) (Proliferating-cell nucleolar antigen p120) (Proliferation-associated nucleolar protein p120)	1	4	3.6647e-13
Malignant	Q15847	ADIRF_HUMAN	Adipogenesis regulatory factor (Adipogenesis factor rich in obesity) (Adipose most abundant gene transcript 2 protein) (Adipose-specific protein 2) (apM-2)	1	2	4.3783e-07
Malignant	Q8TCC3	RM30_HUMAN	39S ribosomal protein L30, mitochondrial (L30mt) (MRP-L30) (39S ribosomal protein L28, mitochondrial) (L28mt) (MRP-L28)	1	2	5.5995e-05
Malignant	O95721	SNP29_HUMAN	Synaptosomal-associated protein 29 (SNAP-29) (Soluble 29 kDa NSF attachment protein) (Vesicle-membrane fusion protein SNAP-29)	1	2	1.415e-06
Malignant	Q8IY81	SPB1_HUMAN	pre-rRNA processing protein FTSJ3 (EC 2.1.1.-) (2'-O-ribose RNA methyltransferase SPB1 homolog) (Protein ftsJ homolog 3) (Putative rRNA methyltransferase 3)	1	3	1.1488e-09
Malignant	P51580	TPMT_HUMAN	Thiopurine S-methyltransferase (EC 2.1.1.67) (Thiopurine methyltransferase)	1	2	2.3131e-54
Malignant	O95084	PRS23_HUMAN	Serine protease 23 (EC 3.4.21.-) (Putative secreted protein Zsig13)	1	3	8.5393e-11
Malignant	P30273	FCERG_HUMAN	High affinity immunoglobulin epsilon receptor subunit gamma (Fc receptor gamma-chain) (FcRgamma) (Fc-epsilon RI-gamma) (IgE Fc receptor subunit gamma) (FceRI gamma)	1	2	2.2071e-05
Malignant	Q14194	DPYL1_HUMAN	Dihydropyrimidinase-related protein 1 (DRP-1) (Collapsin response mediator protein 1) (CRMP-1) (Unc-33-like phosphoprotein 3) (ULIP-3)	2	1	1.1038e-33
Malignant	Q9P0K7	RAI14_HUMAN	Ankycorbin (Ankyrin repeat and coiled-coil structure-containing protein) (Novel retinal pigment epithelial cell protein) (Retinoic acid-induced protein 14)	1	1	0.0018315
Malignant	Q9Y2Z4	SYYM_HUMAN	Tyrosine--tRNA ligase, mitochondrial (EC 6.1.1.1) (Tyrosyl-tRNA synthetase) (TyrRS)	1	2	5.0501e-06
Malignant	Q9BTW9	TBCD_HUMAN	Tubulin-specific chaperone D (Beta-tubulin cofactor D) (tfcD) (SSD-1) (Tubulin-folding cofactor D)	1	1	0.00036121
Malignant	P22676	CALB2_HUMAN	Calretinin (CR) (29 kDa calbindin)	2	2	2.4994e-06
Malignant	O14561	ACPM_HUMAN	Acyl carrier protein, mitochondrial (ACP) (CI-SDAP) (NADH-ubiquinone oxidoreductase 9.6 kDa subunit)	1	2	1.1042e-07
Malignant	P09497	CLCB_HUMAN	Clathrin light chain B (Lcb)	1	2	1.9601e-06
Malignant	Q9NXW2	DJB12_HUMAN	DnaJ homolog subfamily B member 12	1	2	2.574e-05
Malignant	Q9Y6D6	BIG1_HUMAN	Brefeldin A-inhibited guanine nucleotide-exchange protein 1 (Brefeldin A-inhibited GEP 1) (ADP-ribosylation factor guanine nucleotide-exchange factor 1) (p200 ARF guanine nucleotide exchange factor) (p200 ARF-GEP1)	1	5	2.758e-15
Malignant	Q8IXB1	DJC10_HUMAN	DnaJ homolog subfamily C member 10 (EC 1.8.4.-) (Endoplasmic reticulum DNA J domain-containing protein 5) (ER-resident protein ERdj5) (ERdj5) (Macrothioredoxin) (MTHr)	1	2	2.8697e-09
Malignant	Q9NZ45	CISD1_HUMAN	CDGSH iron-sulfur domain-containing protein 1 (MitoNEET)	1	2	1.636e-07
Malignant	Q7Z2Z2	ETUD1_HUMAN	Elongation factor Tu GTP-binding domain-containing protein 1 (Elongation factor-like 1) (Protein FAM42A)	1	2	3.4256e-07
Malignant	Q2TAY7	SMU1_HUMAN	WD40 repeat-containing protein SMU1 (Smu-1 suppressor of mec-8 and unc-52 protein homolog) [Cleaved into: WD40 repeat-containing protein SMU1, N-terminally processed]	1	1	4.473e-08
Malignant	P07476	INVO_HUMAN	Involucrin	1	1	0.0012833
Malignant	Q16719	KYNU_HUMAN	Kynureninase (EC 3.7.1.3) (L-kynurenine hydrolase)	1	2	1.2345e-08
Malignant	Q92783	STAM1_HUMAN	Signal transducing adapter molecule 1 (STAM-1)	1	2	6.0249e-20
Malignant	P54709	AT1B3_HUMAN	Sodium/potassium-transporting ATPase subunit beta-3 (Sodium/potassium-dependent ATPase subunit beta-3) (ATPB-3) (CD antigen CD298)	1	2	8.2418e-07
Malignant	Q15172	2A5A_HUMAN	Serine/threonine-protein phosphatase 2A 56 kDa regulatory subunit alpha isoform (PP2A B subunit isoform B'-alpha) (PP2A B subunit isoform B56-alpha) (PP2A B subunit isoform PR61-alpha) (PR61alpha) (PP2A B subunit isoform R5-alpha)	1	1	3.5119e-16
Malignant	Q96JQ2	CLMN_HUMAN	Calmin (Calponin-like transmembrane domain protein)	1	5	1.2361e-11
Malignant	Q9H4G4	GAPR1_HUMAN	Golgi-associated plant pathogenesis-related protein 1 (GAPR-1) (Golgi-associated PR-1 protein) (Glioma pathogenesis-related protein 2) (GliPR 2)	1	1	8.4275e-08
Malignant	O43633	CHM2A_HUMAN	Charged multivesicular body protein 2a (Chromatin-modifying protein 2a) (CHMP2a) (Putative breast adenocarcinoma marker BC-2) (Vacuolar protein sorting-associated protein 2-1) (Vps2-1) (hVps2-1)	1	5	5.8982e-19
Malignant	P48651	PTSS1_HUMAN	Phosphatidylserine synthase 1 (PSS-1) (PtdSer synthase 1) (EC 2.7.8.29) (Serine-exchange enzyme I)	1	2	1.7636e-09
Malignant	P05186	PPBT_HUMAN	Alkaline phosphatase, tissue-nonspecific isozyme (AP-TNAP) (TNSALP) (EC 3.1.3.1) (Alkaline phosphatase liver/bone/kidney isozyme)	1	5	1.6852e-15
Malignant	Q8NBN3	TM87A_HUMAN	Transmembrane protein 87A	1	2	4.3463e-17
Malignant	P26022	PTX3_HUMAN	Pentraxin-related protein PTX3 (Pentaxin-related protein PTX3) (Tumor necrosis factor alpha-induced protein 5) (TNF alpha-induced protein 5) (Tumor necrosis factor-inducible gene 14 protein) (TSG-14)	1	2	4.9838e-08
Malignant	O94766	B3GA3_HUMAN	Galactosylgalactosylxylosylprotein 3-beta-glucuronosyltransferase 3 (EC 2.4.1.135) (Beta-1,3-glucuronyltransferase 3) (Glucuronosyltransferase I) (GlcAT-I) (UDP-GlcUA:Gal beta-1,3-Gal-R glucuronyltransferase) (GlcUAT-I)	1	2	5.8583e-06
Malignant	O95983	MBD3_HUMAN	Methyl-CpG-binding domain protein 3 (Methyl-CpG-binding protein MBD3)	1	1	0.00010134
Malignant	O00154	BACH_HUMAN	Cytosolic acyl coenzyme A thioester hydrolase (EC 3.1.2.2) (Acyl-CoA thioesterase 7) (Brain acyl-CoA hydrolase) (BACH) (CTE-IIa) (CTE-II) (Long chain acyl-CoA thioester hydrolase)	1	4	4.8506e-20
Malignant	Q7Z3K3	POGZ_HUMAN	Pogo transposable element with ZNF domain (Suppressor of hairy wing homolog 5) (Zinc finger protein 280E) (Zinc finger protein 635)	1	2	5.9979e-06
Malignant	P30042	ES1_HUMAN	ES1 protein homolog, mitochondrial (Protein GT335) (Protein KNP-I)	1	5	7.5812e-37
Malignant	Q9P2R7	SUCB1_HUMAN	Succinyl-CoA ligase [ADP-forming] subunit beta, mitochondrial (EC 6.2.1.5) (ATP-specific succinyl-CoA synthetase subunit beta) (Renal carcinoma antigen NY-REN-39) (Succinyl-CoA synthetase beta-A chain) (SCS-betaA)	1	2	1.9398e-07
Malignant	O75556	SG2A1_HUMAN	Mammaglobin-B (Lacryglobin) (Lipophilin-C) (Mammaglobin-2) (Secretoglobin family 2A member 1)	1	3	4.9813e-22
Malignant	Q96JJ7	TMX3_HUMAN	Protein disulfide-isomerase TMX3 (EC 5.3.4.1) (Thioredoxin domain-containing protein 10) (Thioredoxin-related transmembrane protein 3)	1	2	3.1576e-07
Malignant	Q8N3Y7	RDHE2_HUMAN	Epidermal retinol dehydrogenase 2 (EPHD-2) (RDH-E2) (EC 1.1.1.105) (Retinal short-chain dehydrogenase reductase 2) (retSDR2) (Short-chain dehydrogenase/reductase family 16C member 5)	1	4	5.7877e-17
Malignant	Q12974	TP4A2_HUMAN	Protein tyrosine phosphatase type IVA 2 (EC 3.1.3.48) (HU-PP-1) (OV-1) (PTP(CAAXII)) (Protein-tyrosine phosphatase 4a2) (Protein-tyrosine phosphatase of regenerating liver 2) (PRL-2)	1	1	0.00037817
Malignant	O00541	PESC_HUMAN	Pescadillo homolog	1	3	4.5232e-07
Malignant	Q9NXB9	ELOV2_HUMAN	Elongation of very long chain fatty acids protein 2 (EC 2.3.1.199) (3-keto acyl-CoA synthase ELOVL2) (ELOVL fatty acid elongase 2) (ELOVL FA elongase 2) (Very-long-chain 3-oxoacyl-CoA synthase 2)	1	1	0.00019854
Malignant	Q9H707	ZN552_HUMAN	Zinc finger protein 552	1	1	3.2881e-05
Malignant	O75352	MPU1_HUMAN	Mannose-P-dolichol utilization defect 1 protein (Suppressor of Lec15 and Lec35 glycosylation mutation homolog) (SL15)	1	1	0.0005792
Malignant	Q9Y4P1	ATG4B_HUMAN	Cysteine protease ATG4B (EC 3.4.22.-) (AUT-like 1 cysteine endopeptidase) (Autophagin-1) (Autophagy-related cysteine endopeptidase 1) (Autophagy-related protein 4 homolog B) (hAPG4B)	1	1	1.1506e-05
Malignant	Q07817	B2CL1_HUMAN	Bcl-2-like protein 1 (Bcl2-L-1) (Apoptosis regulator Bcl-X)	1	1	0.00033835
Malignant	Q8TE68	ES8L1_HUMAN	Epidermal growth factor receptor kinase substrate 8-like protein 1 (EPS8-like protein 1) (Epidermal growth factor receptor pathway substrate 8-related protein 1) (EPS8-related protein 1)	1	2	7.1192e-05
Malignant	Q9BUI4	RPC3_HUMAN	DNA-directed RNA polymerase III subunit RPC3 (RNA polymerase III subunit C3) (DNA-directed RNA polymerase III subunit C) (RNA polymerase III 62 kDa subunit) (RPC62)	1	1	0.00079524
Malignant	Q460N5	PAR14_HUMAN	Poly [ADP-ribose] polymerase 14 (PARP-14) (EC 2.4.2.30) (ADP-ribosyltransferase diphtheria toxin-like 8) (ARTD8) (B aggressive lymphoma protein 2)	1	2	3.3292e-05
Malignant	P20338	RAB4A_HUMAN	Ras-related protein Rab-4A	1	3	4.9135e-12
Malignant	P06731	CEAM5_HUMAN	Carcinoembryonic antigen-related cell adhesion molecule 5 (Carcinoembryonic antigen) (CEA) (Meconium antigen 100) (CD antigen CD66e)	3	5	2.6787e-70
Malignant	Q9H7C4	SYNCI_HUMAN	Syncoilin (Syncoilin intermediate filament 1) (Syncoilin-1)	1	1	0.0018145
Malignant	Q9NP81	SYSM_HUMAN	Serine--tRNA ligase, mitochondrial (EC 6.1.1.11) (SerRSmt) (Seryl-tRNA synthetase) (SerRS) (Seryl-tRNA(Ser/Sec) synthetase)	1	4	7.1537e-27
Malignant	Q5T9A4	ATD3B_HUMAN	ATPase family AAA domain-containing protein 3B (AAA-TOB3)	1	1	3.1569e-19
Malignant	P47712	PA24A_HUMAN	Cytosolic phospholipase A2 (cPLA2) (Phospholipase A2 group IVA) [Includes: Phospholipase A2 (EC 3.1.1.4) (Phosphatidylcholine 2-acylhydrolase); Lysophospholipase (EC 3.1.1.5)]	1	3	7.4248e-07
Malignant	Q53GD3	CTL4_HUMAN	Choline transporter-like protein 4 (Solute carrier family 44 member 4)	1	1	4.3243e-24
Malignant	P12235	ADT1_HUMAN	ADP/ATP translocase 1 (ADP,ATP carrier protein 1) (ADP,ATP carrier protein, heart/skeletal muscle isoform T1) (Adenine nucleotide translocator 1) (ANT 1) (Solute carrier family 25 member 4)	2	1	1.9507e-79
Malignant	Q9NX61	T161A_HUMAN	Transmembrane protein 161A (Adaptive response to oxidative stress protein 29) (AROS-29)	1	1	0.00046007
Malignant	P56377	AP1S2_HUMAN	AP-1 complex subunit sigma-2 (Adaptor protein complex AP-1 subunit sigma-1B) (Adaptor-related protein complex 1 subunit sigma-1B) (Clathrin assembly protein complex 1 sigma-1B small chain) (Golgi adaptor HA1/AP1 adaptin sigma-1B subunit) (Sigma 1B subunit of AP-1 clathrin) (Sigma-adaptin 1B) (Sigma1B-adaptin)	1	1	0.0018766
Malignant	P53597	SUCA_HUMAN	Succinyl-CoA ligase [ADP/GDP-forming] subunit alpha, mitochondrial (EC 6.2.1.4) (EC 6.2.1.5) (Succinyl-CoA synthetase subunit alpha) (SCS-alpha)	1	5	6.4202e-19
Malignant	Q15370	ELOB_HUMAN	Transcription elongation factor B polypeptide 2 (Elongin 18 kDa subunit) (Elongin-B) (EloB) (RNA polymerase II transcription factor SIII subunit B) (SIII p18)	1	5	3.8934e-29
Malignant	P0C5Y4	KRA14_HUMAN	Keratin-associated protein 1-4 (High sulfur keratin-associated protein 1.4) (Keratin-associated protein 1.4)	4	1	1.8637e-06
Malignant	Q13555	KCC2G_HUMAN	Calcium/calmodulin-dependent protein kinase type II subunit gamma (CaM kinase II subunit gamma) (CaMK-II subunit gamma) (EC 2.7.11.17)	3	1	6.2835e-17
Malignant	Q7L804	RFIP2_HUMAN	Rab11 family-interacting protein 2 (Rab11-FIP2) (NRip11)	2	1	2.0268e-10
Malignant	O95436	NPT2B_HUMAN	Sodium-dependent phosphate transport protein 2B (Sodium-phosphate transport protein 2B) (Na(+)-dependent phosphate cotransporter 2B) (NaPi3b) (Sodium/phosphate cotransporter 2B) (Na(+)/Pi cotransporter 2B) (NaPi-2b) (Solute carrier family 34 member 2)	1	7	8.455e-39
Malignant	Q86VU5	CMTD1_HUMAN	Catechol O-methyltransferase domain-containing protein 1 (EC 2.1.1.-)	1	2	1.4494e-05
Malignant	Q9BYC5	FUT8_HUMAN	Alpha-(1,6)-fucosyltransferase (Alpha1-6FucT) (EC 2.4.1.68) (Fucosyltransferase 8) (GDP-L-Fuc:N-acetyl-beta-D-glucosaminide alpha1,6-fucosyltransferase) (GDP-fucose--glycoprotein fucosyltransferase) (Glycoprotein 6-alpha-L-fucosyltransferase)	1	1	6.8023e-08
Malignant	O14734	ACOT8_HUMAN	Acyl-coenzyme A thioesterase 8 (Acyl-CoA thioesterase 8) (EC 3.1.2.27) (Choloyl-coenzyme A thioesterase) (HIV-Nef-associated acyl-CoA thioesterase) (PTE-2) (Peroxisomal acyl-coenzyme A thioester hydrolase 1) (PTE-1) (Peroxisomal long-chain acyl-CoA thioesterase 1) (Thioesterase II) (hACTE-III) (hACTEIII) (hTE)	1	1	0.00038856
Malignant	Q9BYR3	KRA44_HUMAN	Keratin-associated protein 4-4 (Keratin-associated protein 4-13) (Keratin-associated protein 4.13) (Keratin-associated protein 4.4) (Ultrahigh sulfur keratin-associated protein 4.13) (Ultrahigh sulfur keratin-associated protein 4.4)	1	1	2.2984e-11
Malignant	Q9HAV7	GRPE1_HUMAN	GrpE protein homolog 1, mitochondrial (HMGE) (Mt-GrpE#1)	1	3	7.482e-09
Malignant	Q9UKK3	PARP4_HUMAN	Poly [ADP-ribose] polymerase 4 (PARP-4) (EC 2.4.2.30) (193 kDa vault protein) (ADP-ribosyltransferase diphtheria toxin-like 4) (ARTD4) (PARP-related/IalphaI-related H5/proline-rich) (PH5P) (Vault poly(ADP-ribose) polymerase) (VPARP)	1	4	1.4108e-31
Malignant	Q9NRW1	RAB6B_HUMAN	Ras-related protein Rab-6B	1	1	2.1999e-83
Malignant	O95864	FADS2_HUMAN	Fatty acid desaturase 2 (EC 1.14.19.-) (Delta(6) fatty acid desaturase) (D6D) (Delta(6) desaturase) (Delta-6 desaturase)	1	3	7.0232e-15
Malignant	P98082	DAB2_HUMAN	Disabled homolog 2 (Adaptor molecule disabled-2) (Differentially expressed in ovarian carcinoma 2) (DOC-2) (Differentially-expressed protein 2)	1	2	1.7063e-08
Malignant	Q96CM8	ACSF2_HUMAN	Acyl-CoA synthetase family member 2, mitochondrial (EC 6.2.1.-)	1	4	6.59e-11
Malignant	Q9BWH2	FUND2_HUMAN	FUN14 domain-containing protein 2 (Cervical cancer proto-oncogene 3 protein) (HCC-3) (Hepatitis C virus core-binding protein 6)	1	1	0.001778
Malignant	Q8NBN7	RDH13_HUMAN	Retinol dehydrogenase 13 (EC 1.1.1.-) (Short chain dehydrogenase/reductase family 7C member 3)	1	4	1.4942e-13
Malignant	Q8IV08	PLD3_HUMAN	Phospholipase D3 (PLD 3) (EC 3.1.4.4) (Choline phosphatase 3) (HindIII K4L homolog) (Hu-K4) (Phosphatidylcholine-hydrolyzing phospholipase D3)	1	2	4.1813e-05
Malignant	Q96T23	RSF1_HUMAN	Remodeling and spacing factor 1 (Rsf-1) (HBV pX-associated protein 8) (Hepatitis B virus X-associated protein) (p325 subunit of RSF chromatin-remodeling complex)	1	2	2.9758e-09
Malignant	Q99943	PLCA_HUMAN	1-acyl-sn-glycerol-3-phosphate acyltransferase alpha (EC 2.3.1.51) (1-acylglycerol-3-phosphate O-acyltransferase 1) (1-AGP acyltransferase 1) (1-AGPAT 1) (Lysophosphatidic acid acyltransferase alpha) (LPAAT-alpha) (Protein G15)	1	2	3.8351e-08
Malignant	Q6GQQ9	OTU7B_HUMAN	OTU domain-containing protein 7B (EC 3.4.19.12) (Cellular zinc finger anti-NF-kappa-B protein) (Zinc finger A20 domain-containing protein 1) (Zinc finger protein Cezanne)	1	1	0.00030285
Malignant	Q9UI30	TR112_HUMAN	Multifunctional methyltransferase subunit TRM112-like protein (tRNA methyltransferase 112 homolog)	1	2	8.1444e-16
Malignant	Q07352	TISB_HUMAN	Zinc finger protein 36, C3H1 type-like 1 (Butyrate response factor 1) (EGF-response factor 1) (ERF-1) (Protein TIS11B)	1	1	0.00064766
Malignant	Q9UKA9	PTBP2_HUMAN	Polypyrimidine tract-binding protein 2 (Neural polypyrimidine tract-binding protein) (Neurally-enriched homolog of PTB) (PTB-like protein)	1	1	8.746e-05
Malignant	Q9H936	GHC1_HUMAN	Mitochondrial glutamate carrier 1 (GC-1) (Glutamate/H(+) symporter 1) (Solute carrier family 25 member 22)	2	2	5.9102e-05
Malignant	O00461	GOLI4_HUMAN	Golgi integral membrane protein 4 (Golgi integral membrane protein, cis) (GIMPc) (Golgi phosphoprotein 4) (Golgi-localized phosphoprotein of 130 kDa) (Golgi phosphoprotein of 130 kDa)	1	1	5.1638e-12
Malignant	Q8IXM3	RM41_HUMAN	39S ribosomal protein L41, mitochondrial (L41mt) (MRP-L41) (39S ribosomal protein L27 homolog) (Bcl-2-interacting mitochondrial ribosomal protein L41) (Cell proliferation-inducing gene 3 protein) (MRP-L27 homolog)	1	1	2.2959e-05
Malignant	P33991	MCM4_HUMAN	DNA replication licensing factor MCM4 (EC 3.6.4.12) (CDC21 homolog) (P1-CDC21)	1	5	1.0974e-19
Malignant	Q9H6Z4	RANB3_HUMAN	Ran-binding protein 3 (RanBP3)	1	1	6.4295e-06
Malignant	Q8IVL0	NAV3_HUMAN	Neuron navigator 3 (Pore membrane and/or filament-interacting-like protein 1) (Steerin-3) (Unc-53 homolog 3) (unc53H3)	1	14	1.02e-50
Malignant	O14683	P5I11_HUMAN	Tumor protein p53-inducible protein 11 (p53-induced gene 11 protein)	1	3	1.1842e-14
Malignant	Q9BQ66	KR412_HUMAN	Keratin-associated protein 4-12 (Keratin-associated protein 4.12) (Ultrahigh sulfur keratin-associated protein 4.12)	2	1	9.2355e-45
Malignant	Q9GIY3	2B1E_HUMAN	HLA class II histocompatibility antigen, DRB1-14 beta chain (MHC class II antigen DRB1*14) (DR-14) (DR14)	2	3	3.2184e-66
Malignant	Q9UFN0	NPS3A_HUMAN	Protein NipSnap homolog 3A (NipSnap3A) (Protein NipSnap homolog 4) (NipSnap4) (Target for Salmonella secreted protein C) (TassC)	1	5	4.8235e-31
Malignant	Q9NVH6	TMLH_HUMAN	Trimethyllysine dioxygenase, mitochondrial (EC 1.14.11.8) (Epsilon-trimethyllysine 2-oxoglutarate dioxygenase) (Epsilon-trimethyllysine hydroxylase) (TML hydroxylase) (TML-alpha-ketoglutarate dioxygenase) (TML dioxygenase) (TMLD)	1	1	9.3763e-06
Malignant	P61081	UBC12_HUMAN	NEDD8-conjugating enzyme Ubc12 (EC 6.3.2.-) (NEDD8 carrier protein) (NEDD8 protein ligase) (Ubiquitin-conjugating enzyme E2 M)	1	7	1.0765e-72
Malignant	Q13501	SQSTM_HUMAN	Sequestosome-1 (EBI3-associated protein of 60 kDa) (EBIAP) (p60) (Phosphotyrosine-independent ligand for the Lck SH2 domain of 62 kDa) (Ubiquitin-binding protein p62)	1	5	4.592e-91
Malignant	O15212	PFD6_HUMAN	Prefoldin subunit 6 (Protein Ke2)	1	1	7.4214e-22
Malignant	Q13641	TPBG_HUMAN	Trophoblast glycoprotein (5T4 oncofetal antigen) (5T4 oncofetal trophoblast glycoprotein) (5T4 oncotrophoblast glycoprotein) (M6P1) (Wnt-activated inhibitory factor 1) (WAIF1)	1	2	7.3867e-07
Malignant	Q9NUM4	T106B_HUMAN	Transmembrane protein 106B	1	2	2.1971e-06
Malignant	Q9Y3D7	TIM16_HUMAN	Mitochondrial import inner membrane translocase subunit TIM16 (Mitochondria-associated granulocyte macrophage CSF-signaling molecule) (Presequence translocated-associated motor subunit PAM16)	1	4	1.8024e-20
Malignant	P20472	PRVA_HUMAN	Parvalbumin alpha	1	3	4.3516e-13
Malignant	P08247	SYPH_HUMAN	Synaptophysin (Major synaptic vesicle protein p38)	1	1	4.2633e-05
Malignant	P22830	HEMH_HUMAN	Ferrochelatase, mitochondrial (EC 4.99.1.1) (Heme synthase) (Protoheme ferro-lyase)	1	1	8.7734e-05
Malignant	O60568	PLOD3_HUMAN	Procollagen-lysine,2-oxoglutarate 5-dioxygenase 3 (EC 1.14.11.4) (Lysyl hydroxylase 3) (LH3)	1	2	3.0452e-19
Malignant	Q9BYR0	KRA47_HUMAN	Keratin-associated protein 4-7 (Keratin-associated protein 4.7) (Ultrahigh sulfur keratin-associated protein 4.7)	2	3	6.0074e-47
Malignant	O95749	GGPPS_HUMAN	Geranylgeranyl pyrophosphate synthase (GGPP synthase) (GGPPSase) (EC 2.5.1.-) ((2E,6E)-farnesyl diphosphate synthase) (Dimethylallyltranstransferase) (EC 2.5.1.1) (Farnesyl diphosphate synthase) (Farnesyltranstransferase) (EC 2.5.1.29) (Geranylgeranyl diphosphate synthase) (Geranyltranstransferase) (EC 2.5.1.10)	1	1	0.0018467
Malignant	Q9NYK5	RM39_HUMAN	39S ribosomal protein L39, mitochondrial (L39mt) (MRP-L39) (39S ribosomal protein L5, mitochondrial) (L5mt) (MRP-L5)	1	2	2.2197e-07
Malignant	Q9P015	RM15_HUMAN	39S ribosomal protein L15, mitochondrial (L15mt) (MRP-L15)	1	2	1.039e-06
Malignant	P04183	KITH_HUMAN	Thymidine kinase, cytosolic (EC 2.7.1.21)	1	1	0.00021448
Malignant	P12955	PEPD_HUMAN	Xaa-Pro dipeptidase (X-Pro dipeptidase) (EC 3.4.13.9) (Imidodipeptidase) (Peptidase D) (Proline dipeptidase) (Prolidase)	1	12	4.6546e-91
Malignant	O95861	BPNT1_HUMAN	3'(2'),5'-bisphosphate nucleotidase 1 (EC 3.1.3.7) (Bisphosphate 3'-nucleotidase 1) (PAP-inositol 1,4-phosphatase) (PIP)	1	5	1.8489e-20
Malignant	Q9NPQ8	RIC8A_HUMAN	Synembryn-A (Protein Ric-8A)	1	1	9.3819e-06
Malignant	Q9HDC5	JPH1_HUMAN	Junctophilin-1 (JP-1) (Junctophilin type 1)	1	1	0.0002275
Malignant	Q9H9P8	L2HDH_HUMAN	L-2-hydroxyglutarate dehydrogenase, mitochondrial (EC 1.1.99.2) (Duranin)	1	4	2.0491e-07
Malignant	P16050	LOX15_HUMAN	Arachidonate 15-lipoxygenase (15-LOX) (15-LOX-1) (EC 1.13.11.33) (12/15-lipoxygenase) (Arachidonate 12-lipoxygenase, leukocyte-type) (12-LOX) (EC 1.13.11.31) (Arachidonate omega-6 lipoxygenase)	1	12	3.332e-48
Malignant	O43488	ARK72_HUMAN	Aflatoxin B1 aldehyde reductase member 2 (EC 1.1.1.n11) (AFB1 aldehyde reductase 1) (AFB1-AR 1) (Aldoketoreductase 7) (Succinic semialdehyde reductase) (SSA reductase)	1	3	3.438e-35
Malignant	Q08AM6	VAC14_HUMAN	Protein VAC14 homolog (Tax1-binding protein 2)	1	2	6.8204e-06
Malignant	O15382	BCAT2_HUMAN	Branched-chain-amino-acid aminotransferase, mitochondrial (BCAT(m)) (EC 2.6.1.42) (Placental protein 18) (PP18)	1	4	4.3041e-25
Malignant	Q5VT66	MARC1_HUMAN	Mitochondrial amidoxime-reducing component 1 (mARC1) (EC 1.-.-.-) (Molybdenum cofactor sulfurase C-terminal domain-containing protein 1) (MOSC domain-containing protein 1) (Moco sulfurase C-terminal domain-containing protein 1)	1	2	7.7231e-06
Malignant	Q9HB07	MYG1_HUMAN	UPF0160 protein MYG1, mitochondrial	1	2	0.00014585
Malignant	Q14192	FHL2_HUMAN	Four and a half LIM domains protein 2 (FHL-2) (LIM domain protein DRAL) (Skeletal muscle LIM-protein 3) (SLIM-3)	1	3	2.7499e-11
Malignant	O96013	PAK4_HUMAN	Serine/threonine-protein kinase PAK 4 (EC 2.7.11.1) (p21-activated kinase 4) (PAK-4)	2	3	1.2204e-05
Malignant	P00492	HPRT_HUMAN	Hypoxanthine-guanine phosphoribosyltransferase (HGPRT) (HGPRTase) (EC 2.4.2.8)	1	6	2.421e-54
Malignant	P15291	B4GT1_HUMAN	Beta-1,4-galactosyltransferase 1 (Beta-1,4-GalTase 1) (Beta4Gal-T1) (b4Gal-T1) (EC 2.4.1.-) (UDP-Gal:beta-GlcNAc beta-1,4-galactosyltransferase 1) (UDP-galactose:beta-N-acetylglucosamine beta-1,4-galactosyltransferase 1) [Cleaved into: Processed beta-1,4-galactosyltransferase 1] [Includes: Lactose synthase A protein (EC 2.4.1.22); N-acetyllactosamine synthase (EC 2.4.1.90) (Nal synthase); Beta-N-…	1	2	6.0007e-08
Malignant	O14967	CLGN_HUMAN	Calmegin	1	3	3.9108e-22
Malignant	P84550	SKOR1_HUMAN	SKI family transcriptional corepressor 1 (Functional Smad-suppressing element on chromosome 15) (Fussel-15) (LBX1 corepressor 1) (Ladybird homeobox corepressor 1)	1	1	0.0077599
Malignant	P01036	CYTS_HUMAN	Cystatin-S (Cystatin-4) (Cystatin-SA-III) (Salivary acidic protein 1)	2	2	1.2416e-08
Malignant	Q92754	AP2C_HUMAN	Transcription factor AP-2 gamma (AP2-gamma) (Activating enhancer-binding protein 2 gamma) (Transcription factor ERF-1)	1	1	0.031865
Malignant	Q93050	VPP1_HUMAN	V-type proton ATPase 116 kDa subunit a isoform 1 (V-ATPase 116 kDa isoform a1) (Clathrin-coated vesicle/synaptic vesicle proton pump 116 kDa subunit) (Vacuolar adenosine triphosphatase subunit Ac116) (Vacuolar proton pump subunit 1) (Vacuolar proton translocating ATPase 116 kDa subunit a isoform 1)	1	2	3.2048e-05
Malignant	Q9UKK9	NUDT5_HUMAN	ADP-sugar pyrophosphatase (EC 3.6.1.13) (8-oxo-dGDP phosphatase) (EC 3.6.1.58) (Nucleoside diphosphate-linked moiety X motif 5) (Nudix motif 5) (YSA1H)	1	12	1.5335e-67
Malignant	O14569	C56D2_HUMAN	Cytochrome b561 domain-containing protein 2 (Putative tumor suppressor protein 101F6)	1	1	1.4059e-05
Malignant	O60927	PP1RB_HUMAN	Protein phosphatase 1 regulatory subunit 11 (Hemochromatosis candidate gene V protein) (HCG V) (Protein phosphatase inhibitor 3)	1	1	1.9468e-10
Malignant	O43291	SPIT2_HUMAN	Kunitz-type protease inhibitor 2 (Hepatocyte growth factor activator inhibitor type 2) (HAI-2) (Placental bikunin)	1	2	6.3483e-06
Malignant	O00519	FAAH1_HUMAN	Fatty-acid amide hydrolase 1 (EC 3.5.1.99) (Anandamide amidohydrolase 1) (Oleamide hydrolase 1)	1	3	3.6481e-16
Malignant	Q96GG9	DCNL1_HUMAN	DCN1-like protein 1 (DCUN1 domain-containing protein 1) (Defective in cullin neddylation protein 1-like protein 1) (Squamous cell carcinoma-related oncogene)	2	2	2.2417e-12
Malignant	Q969E2	SCAM4_HUMAN	Secretory carrier-associated membrane protein 4 (Secretory carrier membrane protein 4)	1	1	5.0249e-05
Malignant	Q6UW78	UQCC3_HUMAN	Ubiquinol-cytochrome-c reductase complex assembly factor 3 (Assembly factor CBP4 homolog)	1	1	4.1208e-09
Malignant	P00156	CYB_HUMAN	Cytochrome b (Complex III subunit 3) (Complex III subunit III) (Cytochrome b-c1 complex subunit 3) (Ubiquinol-cytochrome-c reductase complex cytochrome b subunit)	1	1	7.5067e-06
Malignant	Q13630	FCL_HUMAN	GDP-L-fucose synthase (EC 1.1.1.271) (GDP-4-keto-6-deoxy-D-mannose-3,5-epimerase-4-reductase) (Protein FX) (Red cell NADP(H)-binding protein) (Short-chain dehydrogenase/reductase family 4E member 1)	1	2	2.5377e-10
Malignant	O14787	TNPO2_HUMAN	Transportin-2 (Karyopherin beta-2b)	1	3	4.5362e-13
Malignant	Q9UKS6	PACN3_HUMAN	Protein kinase C and casein kinase substrate in neurons protein 3 (SH3 domain-containing protein 6511)	1	1	6.8882e-05
Malignant	Q96D71	REPS1_HUMAN	RalBP1-associated Eps domain-containing protein 1 (RalBP1-interacting protein 1)	1	1	0.0008797
Malignant	Q9BYQ9	KRA48_HUMAN	Keratin-associated protein 4-8 (Keratin-associated protein 4.8) (Ultrahigh sulfur keratin-associated protein 4.8)	1	1	1.4831e-17
Malignant	Q96T51	RUFY1_HUMAN	RUN and FYVE domain-containing protein 1 (FYVE-finger protein EIP1) (La-binding protein 1) (Rab4-interacting protein) (Zinc finger FYVE domain-containing protein 12)	1	2	1.2388e-12
Malignant	Q92643	GPI8_HUMAN	GPI-anchor transamidase (GPI transamidase) (EC 3.-.-.-) (GPI8 homolog) (hGPI8) (Phosphatidylinositol-glycan biosynthesis class K protein) (PIG-K)	1	2	1.072e-07
Malignant	O60635	TSN1_HUMAN	Tetraspanin-1 (Tspan-1) (Tetraspan NET-1) (Tetraspanin TM4-C)	1	2	4.8415e-08
Malignant	P02810	PRPC_HUMAN	Salivary acidic proline-rich phosphoprotein 1/2 (Db-s) (PRP-1/PRP-2) (Parotid acidic protein) (Pa) (Parotid double-band protein) (Parotid isoelectric focusing variant protein) (PIF-S) (Parotid proline-rich protein 1/2) (Pr1/Pr2) (Protein C) [Cleaved into: Salivary acidic proline-rich phosphoprotein 1/2; Salivary acidic proline-rich phosphoprotein 3/4 (Db-F) (PIF-F) (PRP-3/PRP-4) (Protein A); Pept…	1	1	0.00050682
Malignant	P41567	EIF1_HUMAN	Eukaryotic translation initiation factor 1 (eIF1) (A121) (Protein translation factor SUI1 homolog) (Sui1iso1)	2	3	6.0406e-26
Malignant	O75828	CBR3_HUMAN	Carbonyl reductase [NADPH] 3 (EC 1.1.1.184) (NADPH-dependent carbonyl reductase 3) (Short chain dehydrogenase/reductase family 21C member 2)	1	1	1.5074e-74
Malignant	Q5T1M5	FKB15_HUMAN	FK506-binding protein 15 (FKBP-15) (133 kDa FK506-binding protein) (133 kDa FKBP) (FKBP-133) (WASP and FKBP-like) (WAFL)	1	1	0.00023131
Malignant	Q15286	RAB35_HUMAN	Ras-related protein Rab-35 (GTP-binding protein RAY) (Ras-related protein Rab-1C)	1	2	7.017e-09
Malignant	Q9UHF7	TRPS1_HUMAN	Zinc finger transcription factor Trps1 (Tricho-rhino-phalangeal syndrome type I protein) (Zinc finger protein GC79)	1	2	5.8927e-07
Malignant	Q7Z7D3	VTCN1_HUMAN	V-set domain-containing T-cell activation inhibitor 1 (B7 homolog 4) (B7-H4) (B7h.5) (Immune costimulatory protein B7-H4) (Protein B7S1) (T-cell costimulatory molecule B7x)	1	2	2.9641e-10
Malignant	P08243	ASNS_HUMAN	Asparagine synthetase [glutamine-hydrolyzing] (EC 6.3.5.4) (Cell cycle control protein TS11) (Glutamine-dependent asparagine synthetase)	1	1	0.0018753
Malignant	Q9BXK5	B2L13_HUMAN	Bcl-2-like protein 13 (Bcl2-L-13) (Bcl-rambo) (Protein Mil1)	1	4	4.5307e-27
Malignant	P49448	DHE4_HUMAN	Glutamate dehydrogenase 2, mitochondrial (GDH 2) (EC 1.4.1.3)	1	2	3.602e-141
Malignant	Q9NY87	SPNXC_HUMAN	Sperm protein associated with the nucleus on the X chromosome C (Cancer/testis antigen 11.3) (CT11.3) (Cancer/testis-associated protein CTp11) (Nuclear-associated protein SPAN-Xc) (SPANX-C) (SPANX family member C)	5	1	4.6062e-05
Malignant	Q6UWP7	LCLT1_HUMAN	Lysocardiolipin acyltransferase 1 (EC 2.3.1.-) (EC 2.3.1.51) (1-acylglycerol-3-phosphate O-acyltransferase 8) (1-AGP acyltransferase 8) (1-AGPAT 8) (Acyl-CoA:lysocardiolipin acyltransferase 1)	1	1	7.2536e-05
Malignant	Q8NE86	MCU_HUMAN	Calcium uniporter protein, mitochondrial (Coiled-coil domain-containing protein 109A)	1	3	2.7822e-06
Malignant	Q99442	SEC62_HUMAN	Translocation protein SEC62 (Translocation protein 1) (TP-1) (hTP-1)	1	2	9.8781e-06
Malignant	Q92538	GBF1_HUMAN	Golgi-specific brefeldin A-resistance guanine nucleotide exchange factor 1 (BFA-resistant GEF 1)	1	1	0.00023752
Malignant	Q9NZL4	HPBP1_HUMAN	Hsp70-binding protein 1 (HspBP1) (Heat shock protein-binding protein 1) (Hsp70-binding protein 2) (HspBP2) (Hsp70-interacting protein 1) (Hsp70-interacting protein 2)	1	2	1.7768e-08
Malignant	P09471	GNAO_HUMAN	Guanine nucleotide-binding protein G(o) subunit alpha	1	1	1.3432e-29
Malignant	O76031	CLPX_HUMAN	ATP-dependent Clp protease ATP-binding subunit clpX-like, mitochondrial	1	2	6.1268e-07
Malignant	P52594	AGFG1_HUMAN	Arf-GAP domain and FG repeat-containing protein 1 (HIV-1 Rev-binding protein) (Nucleoporin-like protein RIP) (Rev-interacting protein) (Rev/Rex activation domain-binding protein)	1	1	0.0017852
Malignant	Q14008	CKAP5_HUMAN	Cytoskeleton-associated protein 5 (Colonic and hepatic tumor overexpressed gene protein) (Ch-TOG)	1	2	1.6859e-05
Malignant	P33764	S10A3_HUMAN	Protein S100-A3 (Protein S-100E) (S100 calcium-binding protein A3)	1	1	0.00036598
Malignant	Q9BQA9	CQ062_HUMAN	Uncharacterized protein C17orf62	1	1	0.0017303
Malignant	Q8IUC0	KR131_HUMAN	Keratin-associated protein 13-1 (High sulfur keratin-associated protein 13.1)	2	1	6.5145e-16
Malignant	Q92485	ASM3B_HUMAN	Acid sphingomyelinase-like phosphodiesterase 3b (ASM-like phosphodiesterase 3b) (EC 3.1.4.-)	1	1	0.00017712
Malignant	O95786	DDX58_HUMAN	Probable ATP-dependent RNA helicase DDX58 (EC 3.6.4.13) (DEAD box protein 58) (RIG-I-like receptor 1) (RLR-1) (Retinoic acid-inducible gene 1 protein) (RIG-1) (Retinoic acid-inducible gene I protein) (RIG-I)	1	7	8.6653e-37
Malignant	Q96DN0	ERP27_HUMAN	Endoplasmic reticulum resident protein 27 (ER protein 27) (ERp27)	1	2	1.0905e-18
Malignant	Q9GZM5	YIPF3_HUMAN	Protein YIPF3 (Killer lineage protein 1) (Natural killer cell-specific antigen KLIP1) (YIP1 family member 3) [Cleaved into: Protein YIPF3, 36 kDa form III]	1	1	0.001698
Malignant	Q15154	PCM1_HUMAN	Pericentriolar material 1 protein (PCM-1) (hPCM-1)	1	1	0.00038829
Malignant	O00217	NDUS8_HUMAN	NADH dehydrogenase [ubiquinone] iron-sulfur protein 8, mitochondrial (EC 1.6.5.3) (EC 1.6.99.3) (Complex I-23kD) (CI-23kD) (NADH-ubiquinone oxidoreductase 23 kDa subunit) (TYKY subunit)	1	1	2.5979e-07
Malignant	P13760	2B14_HUMAN	HLA class II histocompatibility antigen, DRB1-4 beta chain (MHC class II antigen DRB1*4) (DR-4) (DR4)	2	3	2.1423e-67
Malignant	Q13084	RM28_HUMAN	39S ribosomal protein L28, mitochondrial (L28mt) (MRP-L28) (Melanoma antigen p15) (Melanoma-associated antigen recognized by T-lymphocytes)	1	1	1.0983e-09
Malignant	P43897	EFTS_HUMAN	Elongation factor Ts, mitochondrial (EF-Ts) (EF-TsMt)	1	1	2.3668e-14
Malignant	P17812	PYRG1_HUMAN	CTP synthase 1 (EC 6.3.4.2) (CTP synthetase 1) (UTP--ammonia ligase 1)	1	2	5.8982e-10
Malignant	Q8WU03	GLYL2_HUMAN	Glycine N-acyltransferase-like protein 2 (EC 2.3.1.13) (Acyl-CoA:glycine N-acyltransferase-like protein 2)	1	4	4.9175e-11
Malignant	Q15031	SYLM_HUMAN	Probable leucine--tRNA ligase, mitochondrial (EC 6.1.1.4) (Leucyl-tRNA synthetase) (LeuRS)	1	1	1.5324e-05
Malignant	Q13496	MTM1_HUMAN	Myotubularin (Phosphatidylinositol-3,5-bisphosphate 3-phosphatase) (EC 3.1.3.95) (Phosphatidylinositol-3-phosphate phosphatase) (EC 3.1.3.64)	1	1	0.0016603
Malignant	P09914	IFIT1_HUMAN	Interferon-induced protein with tetratricopeptide repeats 1 (IFIT-1) (Interferon-induced 56 kDa protein) (IFI-56K) (P56)	1	4	1.324e-14
Malignant	P23378	GCSP_HUMAN	Glycine dehydrogenase (decarboxylating), mitochondrial (EC 1.4.4.2) (Glycine cleavage system P protein) (Glycine decarboxylase) (Glycine dehydrogenase (aminomethyl-transferring))	1	2	3.6889e-06
Malignant	O15327	INP4B_HUMAN	Type II inositol 3,4-bisphosphate 4-phosphatase (EC 3.1.3.66) (Inositol polyphosphate 4-phosphatase type II)	1	4	9.5462e-11
Malignant	Q92900	RENT1_HUMAN	Regulator of nonsense transcripts 1 (EC 3.6.4.-) (ATP-dependent helicase RENT1) (Nonsense mRNA reducing factor 1) (NORF1) (Up-frameshift suppressor 1 homolog) (hUpf1)	1	8	7.0606e-18
Infiltrate	P23743	DGKA_HUMAN	Diacylglycerol kinase alpha (DAG kinase alpha) (EC 2.7.1.107) (80 kDa diacylglycerol kinase) (Diglyceride kinase alpha) (DGK-alpha)	1	5	6.7597e-13
Infiltrate	P18463	1B37_HUMAN	HLA class I histocompatibility antigen, B-37 alpha chain (MHC class I antigen B*37)	2	1	4.2801e-253
Infiltrate	Q8IV04	TB10C_HUMAN	Carabin (TBC1 domain family member 10C)	1	1	0.00021846
Infiltrate	O60880	SH21A_HUMAN	SH2 domain-containing protein 1A (Duncan disease SH2-protein) (Signaling lymphocytic activation molecule-associated protein) (SLAM-associated protein) (T-cell signal transduction molecule SAP)	1	1	2.9858e-06
Infiltrate	P06239	LCK_HUMAN	Tyrosine-protein kinase Lck (EC 2.7.10.2) (Leukocyte C-terminal Src kinase) (LSK) (Lymphocyte cell-specific protein-tyrosine kinase) (Protein YT16) (Proto-oncogene Lck) (T cell-specific protein-tyrosine kinase) (p56-LCK)	1	3	2.5924e-08
Infiltrate	Q92608	DOCK2_HUMAN	Dedicator of cytokinesis protein 2	1	5	4.9097e-13
Infiltrate	O00499	BIN1_HUMAN	Myc box-dependent-interacting protein 1 (Amphiphysin II) (Amphiphysin-like protein) (Box-dependent myc-interacting protein 1) (Bridging integrator 1)	1	3	1.1622e-10
Infiltrate	P55145	MANF_HUMAN	Mesencephalic astrocyte-derived neurotrophic factor (Arginine-rich protein) (Protein ARMET)	1	4	7.6743e-20
Infiltrate	Q9BT23	LIMD2_HUMAN	LIM domain-containing protein 2	1	1	4.8589e-11
Infiltrate	P48059	LIMS1_HUMAN	LIM and senescent cell antigen-like-containing domain protein 1 (Particularly interesting new Cys-His protein 1) (PINCH-1) (Renal carcinoma antigen NY-REN-48)	1	1	7.4691e-06
Infiltrate	Q4V9L6	TM119_HUMAN	Transmembrane protein 119 (Osteoblast induction factor) (OBIF)	1	1	3.2506e-06
Infiltrate	O95295	SNAPN_HUMAN	SNARE-associated protein Snapin (Biogenesis of lysosome-related organelles complex 1 subunit 7) (BLOC-1 subunit 7) (Synaptosomal-associated protein 25-binding protein) (SNAP-associated protein)	1	1	3.7031e-06
Infiltrate	B0I1T2	MYO1G_HUMAN	Unconventional myosin-Ig [Cleaved into: Minor histocompatibility antigen HA-2 (mHag HA-2)]	1	11	2.5578e-41
Infiltrate	Q8NDB2	BANK1_HUMAN	B-cell scaffold protein with ankyrin repeats	1	1	6.2195e-05
Infiltrate	Q8IY67	RAVR1_HUMAN	Ribonucleoprotein PTB-binding 1 (Protein raver-1)	1	1	0.00028566
Infiltrate	P07948	LYN_HUMAN	Tyrosine-protein kinase Lyn (EC 2.7.10.2) (Lck/Yes-related novel protein tyrosine kinase) (V-yes-1 Yamaguchi sarcoma viral related oncogene homolog) (p53Lyn) (p56Lyn)	2	1	0.00050021
Infiltrate	P16885	PLCG2_HUMAN	1-phosphatidylinositol 4,5-bisphosphate phosphodiesterase gamma-2 (EC 3.1.4.11) (Phosphoinositide phospholipase C-gamma-2) (Phospholipase C-IV) (PLC-IV) (Phospholipase C-gamma-2) (PLC-gamma-2)	1	7	6.4544e-21
Infiltrate	Q15554	TERF2_HUMAN	Telomeric repeat-binding factor 2 (TTAGGG repeat-binding factor 2) (Telomeric DNA-binding protein)	1	1	0.00016539
Infiltrate	Q13043	STK4_HUMAN	Serine/threonine-protein kinase 4 (EC 2.7.11.1) (Mammalian STE20-like protein kinase 1) (MST-1) (STE20-like kinase MST1) (Serine/threonine-protein kinase Krs-2) [Cleaved into: Serine/threonine-protein kinase 4 37kDa subunit (MST1/N); Serine/threonine-protein kinase 4 18kDa subunit (MST1/C)]	2	9	4.2817e-25
Infiltrate	Q8N8A2	ANR44_HUMAN	Serine/threonine-protein phosphatase 6 regulatory ankyrin repeat subunit B (PP6-ARS-B) (Serine/threonine-protein phosphatase 6 regulatory subunit ARS-B) (Ankyrin repeat domain-containing protein 44)	1	3	7.077e-14
Infiltrate	A8MVU1	NCF1C_HUMAN	Putative neutrophil cytosol factor 1C (NCF-1C) (Putative SH3 and PX domain-containing protein 1C)	3	3	8.7906e-18
Infiltrate	Q9Y6W5	WASF2_HUMAN	Wiskott-Aldrich syndrome protein family member 2 (WASP family protein member 2) (Protein WAVE-2) (Verprolin homology domain-containing protein 2)	1	2	1.2734e-06
Infiltrate	P13746	1A11_HUMAN	HLA class I histocompatibility antigen, A-11 alpha chain (MHC class I antigen A*11)	1	3	4.1618e-213
Infiltrate	Q9Y3L3	3BP1_HUMAN	SH3 domain-binding protein 1 (3BP-1)	1	5	9.9551e-18
Infiltrate	P49795	RGS19_HUMAN	Regulator of G-protein signaling 19 (RGS19) (G-alpha-interacting protein) (GAIP)	1	1	0.0013941
Infiltrate	P15153	RAC2_HUMAN	Ras-related C3 botulinum toxin substrate 2 (GX) (Small G protein) (p21-Rac2)	1	1	9.9421e-25
Infiltrate	Q8WWP7	GIMA1_HUMAN	GTPase IMAP family member 1 (Immunity-associated protein 1) (hIMAP1)	1	3	2.6436e-21
Infiltrate	Q8IXM2	BAP18_HUMAN	Chromatin complexes subunit BAP18 (BPTF-associated protein of 18 kDa)	1	3	1.0112e-14
Infiltrate	Q5JSL3	DOC11_HUMAN	Dedicator of cytokinesis protein 11 (Activated Cdc42-associated guanine nucleotide exchange factor) (ACG) (Zizimin-2)	1	1	0.0020977
Infiltrate	Q96RU3	FNBP1_HUMAN	Formin-binding protein 1 (Formin-binding protein 17) (hFBP17)	1	2	3.7273e-15
Infiltrate	P19320	VCAM1_HUMAN	Vascular cell adhesion protein 1 (V-CAM 1) (VCAM-1) (INCAM-100) (CD antigen CD106)	1	2	7.0561e-18
Infiltrate	P20963	CD3Z_HUMAN	T-cell surface glycoprotein CD3 zeta chain (T-cell receptor T3 zeta chain) (CD antigen CD247)	1	1	3.7284e-07
Infiltrate	Q86WV1	SKAP1_HUMAN	Src kinase-associated phosphoprotein 1 (Src family-associated phosphoprotein 1) (Src kinase-associated phosphoprotein of 55 kDa) (SKAP-55) (pp55)	1	1	1.2544e-10
Infiltrate	Q92930	RAB8B_HUMAN	Ras-related protein Rab-8B	1	2	2.9556e-41
Infiltrate	Q04760	LGUL_HUMAN	Lactoylglutathione lyase (EC 4.4.1.5) (Aldoketomutase) (Glyoxalase I) (Glx I) (Ketone-aldehyde mutase) (Methylglyoxalase) (S-D-lactoylglutathione methylglyoxal lyase)	1	5	1.8275e-15
Infiltrate	P98171	RHG04_HUMAN	Rho GTPase-activating protein 4 (Rho-GAP hematopoietic protein C1) (Rho-type GTPase-activating protein 4) (p115)	1	1	5.1218e-05
Infiltrate	Q9P107	GMIP_HUMAN	GEM-interacting protein (GMIP)	1	1	5.4472e-05
Infiltrate	P68431	H31_HUMAN	Histone H3.1 (Histone H3/a) (Histone H3/b) (Histone H3/c) (Histone H3/d) (Histone H3/f) (Histone H3/h) (Histone H3/i) (Histone H3/j) (Histone H3/k) (Histone H3/l)	3	1	7.8787e-24
Infiltrate	Q9Y606	TRUA_HUMAN	tRNA pseudouridine synthase A, mitochondrial (EC 5.4.99.12) (tRNA pseudouridine(38-40) synthase) (tRNA pseudouridylate synthase I) (tRNA-uridine isomerase I)	1	1	0.0012322
Infiltrate	P11836	CD20_HUMAN	B-lymphocyte antigen CD20 (B-lymphocyte surface antigen B1) (Bp35) (Leukocyte surface antigen Leu-16) (Membrane-spanning 4-domains subfamily A member 1) (CD antigen CD20)	1	5	6.988e-34
Infiltrate	Q92835	SHIP1_HUMAN	Phosphatidylinositol 3,4,5-trisphosphate 5-phosphatase 1 (EC 3.1.3.86) (Inositol polyphosphate-5-phosphatase of 145 kDa) (SIP-145) (SH2 domain-containing inositol 5'-phosphatase 1) (SH2 domain-containing inositol phosphatase 1) (SHIP-1) (p150Ship) (hp51CN)	2	4	2.6306e-15
Infiltrate	A6NHR9	SMHD1_HUMAN	Structural maintenance of chromosomes flexible hinge domain-containing protein 1 (SMC hinge domain-containing protein 1)	1	1	0.00028908
Infiltrate	Q92619	HMHA1_HUMAN	Minor histocompatibility protein HA-1 [Cleaved into: Minor histocompatibility antigen HA-1 (mHag HA-1)]	1	4	1.2355e-12
Infiltrate	Q96BY6	DOC10_HUMAN	Dedicator of cytokinesis protein 10 (Zizimin-3)	1	4	1.5959e-10
Infiltrate	P32942	ICAM3_HUMAN	Intercellular adhesion molecule 3 (ICAM-3) (CDw50) (ICAM-R) (CD antigen CD50)	1	5	1.8731e-12
Infiltrate	Q96D96	HVCN1_HUMAN	Voltage-gated hydrogen channel 1 (Hydrogen voltage-gated channel 1) (HV1) (Voltage sensor domain-only protein)	1	2	1.0365e-06
Infiltrate	P05771	KPCB_HUMAN	Protein kinase C beta type (PKC-B) (PKC-beta) (EC 2.7.11.13)	2	5	2.965e-33
Infiltrate	Q96BX8	MOB3A_HUMAN	MOB kinase activator 3A (MOB-LAK) (Mob1 homolog 2A) (Mps one binder kinase activator-like 2A)	1	1	5.435e-06
Infiltrate	P43403	ZAP70_HUMAN	Tyrosine-protein kinase ZAP-70 (EC 2.7.10.2) (70 kDa zeta-chain associated protein) (Syk-related tyrosine kinase)	1	1	3.9932e-06
Infiltrate	Q92556	ELMO1_HUMAN	Engulfment and cell motility protein 1 (Protein ced-12 homolog)	2	7	8.9906e-28
Infiltrate	Q8WWW0	RASF5_HUMAN	Ras association domain-containing protein 5 (New ras effector 1) (Regulator for cell adhesion and polarization enriched in lymphoid tissues) (RAPL)	1	1	6.7992e-05
Infiltrate	P59768	GBG2_HUMAN	Guanine nucleotide-binding protein G(I)/G(S)/G(O) subunit gamma-2 (G gamma-I)	1	3	1.6787e-08
Infiltrate	P05107	ITB2_HUMAN	Integrin beta-2 (Cell surface adhesion glycoproteins LFA-1/CR3/p150,95 subunit beta) (Complement receptor C3 subunit beta) (CD antigen CD18)	1	13	2.4532e-44
Infiltrate	Q01780	EXOSX_HUMAN	Exosome component 10 (EC 3.1.13.-) (Autoantigen PM/Scl 2) (P100 polymyositis-scleroderma overlap syndrome-associated autoantigen) (Polymyositis/scleroderma autoantigen 100 kDa) (PM/Scl-100) (Polymyositis/scleroderma autoantigen 2)	1	2	4.1301e-05
Infiltrate	P17927	CR1_HUMAN	Complement receptor type 1 (C3b/C4b receptor) (CD antigen CD35)	2	3	6.1443e-10
Infiltrate	P15498	VAV_HUMAN	Proto-oncogene vav	1	1	0.0014641
Infiltrate	P30566	PUR8_HUMAN	Adenylosuccinate lyase (ASL) (EC 4.3.2.2) (Adenylosuccinase) (ASase)	1	3	4.6449e-07
Infiltrate	O15117	FYB_HUMAN	FYN-binding protein (Adhesion and degranulation promoting adaptor protein) (ADAP) (FYB-120/130) (p120/p130) (FYN-T-binding protein) (SLAP-130) (SLP-76-associated phosphoprotein)	1	2	0.00015364
Infiltrate	P42331	RHG25_HUMAN	Rho GTPase-activating protein 25 (Rho-type GTPase-activating protein 25)	1	9	5.5288e-51
Infiltrate	Q13094	LCP2_HUMAN	Lymphocyte cytosolic protein 2 (SH2 domain-containing leukocyte protein of 76 kDa) (SLP-76 tyrosine phosphoprotein) (SLP76)	1	1	0.0002378
Infiltrate	Q14761	PTCA_HUMAN	Protein tyrosine phosphatase receptor type C-associated protein (PTPRC-associated protein) (CD45-associated protein) (CD45-AP) (Lymphocyte phosphatase-associated phosphoprotein)	1	3	2.4557e-07
Infiltrate	P40259	CD79B_HUMAN	B-cell antigen receptor complex-associated protein beta chain (B-cell-specific glycoprotein B29) (Ig-beta) (Immunoglobulin-associated B29 protein) (CD antigen CD79b)	1	2	2.9398e-05
Infiltrate	P06127	CD5_HUMAN	T-cell surface glycoprotein CD5 (Lymphocyte antigen T1/Leu-1) (CD antigen CD5)	1	3	1.2062e-11
Infiltrate	Q92633	LPAR1_HUMAN	Lysophosphatidic acid receptor 1 (LPA receptor 1) (LPA-1) (Lysophosphatidic acid receptor Edg-2)	1	1	0.00083804
Infiltrate	O14737	PDCD5_HUMAN	Programmed cell death protein 5 (TF-1 cell apoptosis-related protein 19) (Protein TFAR19)	1	4	4.349e-16
Infiltrate	Q7Z5R6	AB1IP_HUMAN	Amyloid beta A4 precursor protein-binding family B member 1-interacting protein (APBB1-interacting protein 1) (Proline-rich EVH1 ligand 1) (PREL-1) (Proline-rich protein 73) (Rap1-GTP-interacting adapter molecule) (RIAM) (Retinoic acid-responsive proline-rich protein 1) (RARP-1)	1	4	3.68e-15
Infiltrate	P08567	PLEK_HUMAN	Pleckstrin (Platelet 47 kDa protein) (p47)	1	1	7.8009e-06
Infiltrate	P13765	DOB_HUMAN	HLA class II histocompatibility antigen, DO beta chain (MHC class II antigen DOB)	1	2	3.4275e-08
Infiltrate	P43405	KSYK_HUMAN	Tyrosine-protein kinase SYK (EC 2.7.10.2) (Spleen tyrosine kinase) (p72-Syk)	1	4	2.0387e-10
Infiltrate	Q13952	NFYC_HUMAN	Nuclear transcription factor Y subunit gamma (CAAT box DNA-binding protein subunit C) (Nuclear transcription factor Y subunit C) (NF-YC) (Transactivator HSM-1/2)	1	1	0.0011837
Infiltrate	P42768	WASP_HUMAN	Wiskott-Aldrich syndrome protein (WASp)	1	3	4.1864e-28
Infiltrate	Q8NF50	DOCK8_HUMAN	Dedicator of cytokinesis protein 8	1	3	2.0556e-09
Infiltrate	Q8IUI8	CRLF3_HUMAN	Cytokine receptor-like factor 3 (Cytokine receptor-like molecule 9) (CREME-9) (Cytokine receptor-related protein 4) (Type I cytokine receptor-like factor p48)	1	2	8.6444e-06
Infiltrate	P28068	DMB_HUMAN	HLA class II histocompatibility antigen, DM beta chain (MHC class II antigen DMB) (Really interesting new gene 7 protein)	1	2	1.033e-05
Infiltrate	P20701	ITAL_HUMAN	Integrin alpha-L (CD11 antigen-like family member A) (Leukocyte adhesion glycoprotein LFA-1 alpha chain) (LFA-1A) (Leukocyte function-associated molecule 1 alpha chain) (CD antigen CD11a)	1	4	7.4304e-14
Infiltrate	Q86YV0	RASL3_HUMAN	RAS protein activator like-3	1	6	5.0044e-19
Infiltrate	O60711	LPXN_HUMAN	Leupaxin	1	2	1.5703e-12
Infiltrate	Q96B97	SH3K1_HUMAN	SH3 domain-containing kinase-binding protein 1 (CD2-binding protein 3) (CD2BP3) (Cbl-interacting protein of 85 kDa) (Human Src family kinase-binding protein 1) (HSB-1)	1	7	5.6934e-56
Infiltrate	Q00403	TF2B_HUMAN	Transcription initiation factor IIB (General transcription factor TFIIB) (S300-II)	1	1	0.00017525
Infiltrate	P20023	CR2_HUMAN	Complement receptor type 2 (Cr2) (Complement C3d receptor) (Epstein-Barr virus receptor) (EBV receptor) (CD antigen CD21)	1	6	3.197e-28
Infiltrate	P36873	PP1G_HUMAN	Serine/threonine-protein phosphatase PP1-gamma catalytic subunit (PP-1G) (EC 3.1.3.16) (Protein phosphatase 1C catalytic subunit)	1	1	9.3803e-118
Infiltrate	Q8NHV1	GIMA7_HUMAN	GTPase IMAP family member 7 (Immunity-associated nucleotide 7 protein) (IAN-7)	1	1	7.6293e-06
Stroma	Q14315	FLNC_HUMAN	Filamin-C (FLN-C) (FLNc) (ABP-280-like protein) (ABP-L) (Actin-binding-like protein) (Filamin-2) (Gamma-filamin)	1	2	1.5765e-87
Stroma	O75342	LX12B_HUMAN	Arachidonate 12-lipoxygenase, 12R-type (12R-LOX) (12R-lipoxygenase) (EC 1.13.11.-) (Epidermis-type lipoxygenase 12)	1	4	1.3562e-17
Stroma	Q9HC62	SENP2_HUMAN	Sentrin-specific protease 2 (EC 3.4.22.68) (Axam2) (SMT3-specific isopeptidase 2) (Smt3ip2) (Sentrin/SUMO-specific protease SENP2)	1	1	0.00079494
Stroma	O60240	PLIN1_HUMAN	Perilipin-1 (Lipid droplet-associated protein)	1	8	2.4055e-50
Stroma	P02808	STAT_HUMAN	Statherin	1	1	0.0001862
Stroma	A6NES4	MRO2A_HUMAN	Maestro heat-like repeat-containing protein family member 2A (HEAT repeat-containing protein 7B1)	1	1	0.024603
Stroma	Q9NRN5	OLFL3_HUMAN	Olfactomedin-like protein 3 (HNOEL-iso) (hOLF44)	1	4	9.0834e-17
Stroma	P08648	ITA5_HUMAN	Integrin alpha-5 (CD49 antigen-like family member E) (Fibronectin receptor subunit alpha) (Integrin alpha-F) (VLA-5) (CD antigen CD49e) [Cleaved into: Integrin alpha-5 heavy chain; Integrin alpha-5 light chain]	1	1	0.00090634
Stroma	P04430	KV122_HUMAN	Ig kappa chain V-I region BAN	1	1	6.4651e-11
Stroma	P00734	THRB_HUMAN	Prothrombin (EC 3.4.21.5) (Coagulation factor II) [Cleaved into: Activation peptide fragment 1; Activation peptide fragment 2; Thrombin light chain; Thrombin heavy chain]	2	6	3.0299e-23
Stroma	P25940	CO5A3_HUMAN	Collagen alpha-3(V) chain	1	1	0.0010057
Stroma	P07360	CO8G_HUMAN	Complement component C8 gamma chain	1	1	3.9396e-08
Stroma	O95816	BAG2_HUMAN	BAG family molecular chaperone regulator 2 (BAG-2) (Bcl-2-associated athanogene 2)	1	2	6.4723e-09
Stroma	P01613	KV121_HUMAN	Ig kappa chain V-I region Ni	1	2	1.9445e-15
Stroma	Q99575	POP1_HUMAN	Ribonucleases P/MRP protein subunit POP1 (hPOP1) (EC 3.1.26.5)	1	2	1.3694e-05
Stroma	P01616	KV203_HUMAN	Ig kappa chain V-II region MIL	1	1	0.00010342
Stroma	Q8TF66	LRC15_HUMAN	Leucine-rich repeat-containing protein 15 (Leucine-rich repeat protein induced by beta-amyloid homolog) (hLib)	1	4	9.614e-13
Stroma	P28300	LYOX_HUMAN	Protein-lysine 6-oxidase (EC 1.4.3.13) (Lysyl oxidase)	1	1	0.001437
Stroma	P49336	CDK8_HUMAN	Cyclin-dependent kinase 8 (EC 2.7.11.22) (EC 2.7.11.23) (Cell division protein kinase 8) (Mediator complex subunit CDK8) (Mediator of RNA polymerase II transcription subunit CDK8) (Protein kinase K35)	1	1	0.0016831
Stroma	O60687	SRPX2_HUMAN	Sushi repeat-containing protein SRPX2 (Sushi-repeat protein upregulated in leukemia)	1	4	2.0573e-11
Stroma	P56975	NRG3_HUMAN	Pro-neuregulin-3, membrane-bound isoform (Pro-NRG3) [Cleaved into: Neuregulin-3 (NRG-3)]	1	1	0.026353
Stroma	Q96PB7	NOE3_HUMAN	Noelin-3 (Olfactomedin-3) (Optimedin)	1	3	1.3557e-07
Stroma	O95965	ITGBL_HUMAN	Integrin beta-like protein 1 (Osteoblast-specific cysteine-rich protein) (Ten integrin EGF-like repeat domain-containing protein)	1	1	7.2021e-05
Stroma	Q16647	PTGIS_HUMAN	Prostacyclin synthase (EC 5.3.99.4) (Prostaglandin I2 synthase)	1	1	0.00062467
Stroma	P02763	A1AG1_HUMAN	Alpha-1-acid glycoprotein 1 (AGP 1) (Orosomucoid-1) (OMD 1)	1	6	3.3224e-52
Stroma	Q92629	SGCD_HUMAN	Delta-sarcoglycan (Delta-SG) (35 kDa dystrophin-associated glycoprotein) (35DAG)	1	2	8.4135e-05
Stroma	Q86VB7	C163A_HUMAN	Scavenger receptor cysteine-rich type 1 protein M130 (Hemoglobin scavenger receptor) (CD antigen CD163) [Cleaved into: Soluble CD163 (sCD163)]	1	4	1.2674e-20
Stroma	Q5T7P3	LCE1B_HUMAN	Late cornified envelope protein 1B (Late envelope protein 2) (Small proline-rich-like epidermal differentiation complex protein 2A)	2	1	4.3802e-08
Stroma	P08253	MMP2_HUMAN	72 kDa type IV collagenase (EC 3.4.24.24) (72 kDa gelatinase) (Gelatinase A) (Matrix metalloproteinase-2) (MMP-2) (TBE-1) [Cleaved into: PEX]	1	2	2.0916e-09
Stroma	Q9H0W9	CK054_HUMAN	Ester hydrolase C11orf54 (EC 3.1.-.-)	1	2	3.1938e-08
Stroma	Q96SM3	CPXM1_HUMAN	Probable carboxypeptidase X1 (EC 3.4.17.-) (Metallocarboxypeptidase CPX-1)	1	1	1.225e-05
Stroma	Q16853	AOC3_HUMAN	Membrane primary amine oxidase (EC 1.4.3.21) (Copper amine oxidase) (HPAO) (Semicarbazide-sensitive amine oxidase) (SSAO) (Vascular adhesion protein 1) (VAP-1)	1	11	3.5529e-77
Stroma	P78539	SRPX_HUMAN	Sushi repeat-containing protein SRPX	1	1	3.6334e-05
Stroma	P01779	HV318_HUMAN	Ig heavy chain V-III region TUR	2	1	1.0681e-56
Stroma	Q96CG8	CTHR1_HUMAN	Collagen triple helix repeat-containing protein 1 (Protein NMTC1)	1	6	2.6483e-24
Stroma	Q12882	DPYD_HUMAN	Dihydropyrimidine dehydrogenase [NADP(+)] (DHPDHase) (DPD) (EC 1.3.1.2) (Dihydrothymine dehydrogenase) (Dihydrouracil dehydrogenase)	1	1	0.00022759
Stroma	Q15413	RYR3_HUMAN	Ryanodine receptor 3 (RYR-3) (RyR3) (Brain ryanodine receptor-calcium release channel) (Brain-type ryanodine receptor) (Type 3 ryanodine receptor)	1	1	0.013987
Stroma	P15121	ALDR_HUMAN	Aldose reductase (AR) (EC 1.1.1.21) (Aldehyde reductase) (Aldo-keto reductase family 1 member B1)	2	7	6.3603e-48
Stroma	P04003	C4BPA_HUMAN	C4b-binding protein alpha chain (C4bp) (Proline-rich protein) (PRP)	2	9	8.9529e-48
Stroma	P48061	SDF1_HUMAN	Stromal cell-derived factor 1 (SDF-1) (hSDF-1) (C-X-C motif chemokine 12) (Intercrine reduced in hepatomas) (IRH) (hIRH) (Pre-B cell growth-stimulating factor) (PBSF) [Cleaved into: SDF-1-beta(3-72); SDF-1-alpha(3-67)]	1	1	0.00049944
Stroma	P05154	IPSP_HUMAN	Plasma serine protease inhibitor (Acrosomal serine protease inhibitor) (Plasminogen activator inhibitor 3) (PAI-3) (PAI3) (Protein C inhibitor) (PCI) (Serpin A5)	1	3	2.0444e-06
Stroma	P09936	UCHL1_HUMAN	Ubiquitin carboxyl-terminal hydrolase isozyme L1 (UCH-L1) (EC 3.4.19.12) (EC 6.-.-.-) (Neuron cytoplasmic protein 9.5) (PGP 9.5) (PGP9.5) (Ubiquitin thioesterase L1)	1	8	1.6023e-155
Stroma	P04062	GLCM_HUMAN	Glucosylceramidase (EC 3.2.1.45) (Acid beta-glucosidase) (Alglucerase) (Beta-glucocerebrosidase) (Beta-GC) (D-glucosyl-N-acylsphingosine glucohydrolase) (Imiglucerase)	1	2	4.757e-06
Stroma	Q15113	PCOC1_HUMAN	Procollagen C-endopeptidase enhancer 1 (Procollagen COOH-terminal proteinase enhancer 1) (PCPE-1) (Procollagen C-proteinase enhancer 1) (Type 1 procollagen C-proteinase enhancer protein) (Type I procollagen COOH-terminal proteinase enhancer)	1	1	0.00037245
Stroma	P08697	A2AP_HUMAN	Alpha-2-antiplasmin (Alpha-2-AP) (Alpha-2-plasmin inhibitor) (Alpha-2-PI) (Serpin F2)	2	3	2.6365e-22
Stroma	P21695	GPDA_HUMAN	Glycerol-3-phosphate dehydrogenase [NAD(+)], cytoplasmic (GPD-C) (GPDH-C) (EC 1.1.1.8)	1	2	1.5251e-09
Stroma	P35542	SAA4_HUMAN	Serum amyloid A-4 protein (Constitutively expressed serum amyloid A protein) (C-SAA)	1	2	2.2197e-06
Stroma	P01764	HV303_HUMAN	Ig heavy chain V-III region VH26	1	1	8.7881e-28
Stroma	Q9NZU5	LMCD1_HUMAN	LIM and cysteine-rich domains protein 1 (Dyxin)	1	1	4.1484e-06
Stroma	P04275	VWF_HUMAN	von Willebrand factor (vWF) [Cleaved into: von Willebrand antigen 2 (von Willebrand antigen II)]	1	2	1.1053e-06
Stroma	P00736	C1R_HUMAN	Complement C1r subcomponent (EC 3.4.21.41) (Complement component 1 subcomponent r) [Cleaved into: Complement C1r subcomponent heavy chain; Complement C1r subcomponent light chain]	1	1	2.1262e-05
Stroma	Q07954	LRP1_HUMAN	Prolow-density lipoprotein receptor-related protein 1 (LRP-1) (Alpha-2-macroglobulin receptor) (A2MR) (Apolipoprotein E receptor) (APOER) (CD antigen CD91) [Cleaved into: Low-density lipoprotein receptor-related protein 1 85 kDa subunit (LRP-85); Low-density lipoprotein receptor-related protein 1 515 kDa subunit (LRP-515); Low-density lipoprotein receptor-related protein 1 intracellular domain (L…	1	4	4.7884e-12
Stroma	P00748	FA12_HUMAN	Coagulation factor XII (EC 3.4.21.38) (Hageman factor) (HAF) [Cleaved into: Coagulation factor XIIa heavy chain; Beta-factor XIIa part 1; Coagulation factor XIIa light chain (Beta-factor XIIa part 2)]	1	2	1.3963e-23
Stroma	O43548	TGM5_HUMAN	Protein-glutamine gamma-glutamyltransferase 5 (EC 2.3.2.13) (Transglutaminase X) (TG(X)) (TGX) (TGase X) (Transglutaminase-5) (TGase-5)	1	1	4.7604e-06
Stroma	P16152	CBR1_HUMAN	Carbonyl reductase [NADPH] 1 (EC 1.1.1.184) (15-hydroxyprostaglandin dehydrogenase [NADP(+)]) (EC 1.1.1.197) (NADPH-dependent carbonyl reductase 1) (Prostaglandin 9-ketoreductase) (Prostaglandin-E(2) 9-reductase) (EC 1.1.1.189) (Short chain dehydrogenase/reductase family 21C member 1)	1	14	1.9823e-184
Stroma	Q06033	ITIH3_HUMAN	Inter-alpha-trypsin inhibitor heavy chain H3 (ITI heavy chain H3) (ITI-HC3) (Inter-alpha-inhibitor heavy chain 3) (Serum-derived hyaluronan-associated protein) (SHAP)	2	6	1.246e-14
Stroma	Q96L03	SPT17_HUMAN	Spermatogenesis-associated protein 17	1	1	0.00020014
Stroma	Q9BXJ4	C1QT3_HUMAN	Complement C1q tumor necrosis factor-related protein 3 (Collagenous repeat-containing sequence 26 kDa protein) (CORS26) (Secretory protein CORS26)	1	3	1.5353e-08
Stroma	Q76M96	CCD80_HUMAN	Coiled-coil domain-containing protein 80 (Down-regulated by oncogenes protein 1) (Up-regulated in BRS-3 deficient mouse homolog)	1	1	2.7443e-15
Stroma	P43652	AFAM_HUMAN	Afamin (Alpha-albumin) (Alpha-Alb)	1	2	2.5529e-06
Stroma	Q7Z7G0	TARSH_HUMAN	Target of Nesh-SH3 (Tarsh) (ABI gene family member 3-binding protein) (Nesh-binding protein) (NeshBP)	1	2	1.9666e-08
Stroma	Q9H1E1	RNAS7_HUMAN	Ribonuclease 7 (RNase 7) (EC 3.1.27.-) (Skin-derived antimicrobial protein 2) (SAP-2)	1	1	4.5595e-07
Stroma	O14791	APOL1_HUMAN	Apolipoprotein L1 (Apolipoprotein L) (Apo-L) (ApoL) (Apolipoprotein L-I) (ApoL-I)	1	5	6.1807e-22
Stroma	P27169	PON1_HUMAN	Serum paraoxonase/arylesterase 1 (PON 1) (EC 3.1.1.2) (EC 3.1.1.81) (EC 3.1.8.1) (Aromatic esterase 1) (A-esterase 1) (K-45) (Serum aryldialkylphosphatase 1)	1	5	2.6885e-34
Stroma	P04350	TBB4A_HUMAN	Tubulin beta-4A chain (Tubulin 5 beta) (Tubulin beta-4 chain)	1	2	0
Stroma	P35858	ALS_HUMAN	Insulin-like growth factor-binding protein complex acid labile subunit (ALS)	1	2	3.4914e-06
Stroma	P55058	PLTP_HUMAN	Phospholipid transfer protein (Lipid transfer protein II)	1	2	3.4379e-05
Stroma	P00747	PLMN_HUMAN	Plasminogen (EC 3.4.21.7) [Cleaved into: Plasmin heavy chain A; Activation peptide; Angiostatin; Plasmin heavy chain A, short form; Plasmin light chain B]	4	4	8.0381e-13
Stroma	Q53RT3	APRV1_HUMAN	Retroviral-like aspartic protease 1 (EC 3.4.23.-) (Skin-specific retroviral-like aspartic protease) (SASPase) (Skin aspartic protease) (TPA-inducible aspartic proteinase-like protein) (TAPS)	1	1	0.00011065
Stroma	P22105	TENX_HUMAN	Tenascin-X (TN-X) (Hexabrachion-like protein)	2	8	4.5394e-27
Stroma	P06681	CO2_HUMAN	Complement C2 (EC 3.4.21.43) (C3/C5 convertase) [Cleaved into: Complement C2b fragment; Complement C2a fragment]	1	2	2.0891e-05
Stroma	P29622	KAIN_HUMAN	Kallistatin (Kallikrein inhibitor) (Peptidase inhibitor 4) (PI-4) (Serpin A4)	1	3	2.6244e-11
Stroma	P08174	DAF_HUMAN	Complement decay-accelerating factor (CD antigen CD55)	1	2	0.00014442
Stroma	Q14574	DSC3_HUMAN	Desmocollin-3 (Cadherin family member 3) (Desmocollin-4) (HT-CP)	1	3	1.5866e-32
Stroma	Q9BW11	MAD3_HUMAN	Max dimerization protein 3 (Max dimerizer 3) (Class C basic helix-loop-helix protein 13) (bHLHc13) (Max-associated protein 3) (Max-interacting transcriptional repressor MAD3) (Myx)	1	1	0.026024
Stroma	P01602	KV110_HUMAN	Ig kappa chain V-I region HK102 (Fragment)	1	1	3.0759e-05
Stroma	O43927	CXL13_HUMAN	C-X-C motif chemokine 13 (Angie) (B cell-attracting chemokine 1) (BCA-1) (B lymphocyte chemoattractant) (CXC chemokine BLC) (Small-inducible cytokine B13)	1	1	0.00025163
Stroma	Q9Y2T3	GUAD_HUMAN	Guanine deaminase (Guanase) (Guanine aminase) (EC 3.5.4.3) (Guanine aminohydrolase) (GAH) (p51-nedasin)	1	1	0.00011914
Stroma	P25067	CO8A2_HUMAN	Collagen alpha-2(VIII) chain (Endothelial collagen)	1	1	0.0009556
Stroma	P13671	CO6_HUMAN	Complement component C6	1	3	4.4764e-09
Stroma	P05156	CFAI_HUMAN	Complement factor I (EC 3.4.21.45) (C3B/C4B inactivator) [Cleaved into: Complement factor I heavy chain; Complement factor I light chain]	1	4	1.4266e-12
Stroma	O00469	PLOD2_HUMAN	Procollagen-lysine,2-oxoglutarate 5-dioxygenase 2 (EC 1.14.11.4) (Lysyl hydroxylase 2) (LH2)	1	2	8.3589e-08
Stroma	Q05469	LIPS_HUMAN	Hormone-sensitive lipase (HSL) (EC 3.1.1.79)	1	1	0.0011939
