# Supplementary material for: Proteomic characterization of microdissected breast tissue environment provides a protein‐level overview of malignant transformation
Source: Proteomics. 2017 Mar 7;17(5):1600213. doi: 10.1002/pmic.201600213 (PMC5347865; doi:10.1002/pmic.201600213)
Supplement: Supplementary file 4 — Supplemental table 3. Proteins corresponding to annotated clusters in figure 3 [file PMIC-17-na-s004.xlsx]

## Sheet: cluster_1
Supplemental table 3. Proteins corresponding to annotated clusters in figure 3
cluster	protein IDs	gene symbol	description	n razor+unique peptides	PEP
cluster1	P12277	CKB	Creatine kinase B-type	24	0
cluster1	P02745	C1QA	Complement C1q subcomponent subunit A	1	0.001388
cluster1	O76070	SNCG	Gamma-synuclein	4	1.1333e-33
cluster1	P47929	LGALS7	Galectin-7	4	2.4739e-15
cluster1	O95786	DDX58	Probable ATP-dependent RNA helicase DDX58	7	8.6653e-37
cluster1	P05154	SERPINA5	Plasma serine protease inhibitor	3	2.0444e-06
cluster1	P01779;P01770		Ig heavy chain V-III region TUR;Ig heavy chain V-III region NIE	1	1.0681e-56
cluster1	P00352	ALDH1A1	Retinal dehydrogenase 1	11	4.7212e-96
cluster1	P02763	ORM1	Alpha-1-acid glycoprotein 1	6	3.3224e-52
cluster1	P08571	CD14	Monocyte differentiation antigen CD14;Monocyte differentiation antigen CD14, urinary form;Monocyte differentiation antigen CD14, membrane-bound form	6	1.0183e-120
cluster1	P29590	PML	Protein PML	8	1.8118e-20
cluster1	A6NMZ7;A8TX70	COL6A6	Collagen alpha-6(VI) chain	20	2.2455e-108
cluster1	P06681	C2	Complement C2;Complement C2b fragment;Complement C2a fragment	2	2.0891e-05
cluster1	P00746	CFD	Complement factor D	3	6.0691e-11
cluster1	P01717		Ig lambda chain V-IV region Hil	1	2.5936e-07
cluster1	P04207;P01605;P01624;P04434		Ig kappa chain V-III region CLL;Ig kappa chain V-I region Lay;Ig kappa chain V-III region POM;Ig kappa chain V-III region VH	2	1.5852e-07
cluster1	P0C0L4;CON__ENSEMBL:ENSBTAP00000007350;CON__P01030	C4A	Complement C4-A;Complement C4 beta chain;Complement C4-A alpha chain;C4a anaphylatoxin;C4b-A;C4d-A;Complement C4 gamma chain	60	0
cluster1	O60687	SRPX2	Sushi repeat-containing protein SRPX2	4	2.0573e-11
cluster1	O14791	APOL1	Apolipoprotein L1	5	6.1807e-22
cluster1	P00325;P07327;P00326	ADH1B;ADH1A;ADH1C	Alcohol dehydrogenase 1B;Alcohol dehydrogenase 1A;Alcohol dehydrogenase 1C	5	1.1945e-14
cluster1	P05156	CFI	Complement factor I;Complement factor I heavy chain;Complement factor I light chain	4	1.4266e-12
cluster1	P01031	C5	Complement C5;Complement C5 beta chain;Complement C5 alpha chain;C5a anaphylatoxin;Complement C5 alpha chain	9	1.0303e-23
cluster1	P10909	CLU	Clusterin;Clusterin beta chain;Clusterin alpha chain	11	1.9461e-132
cluster1	O00541	PES1	Pescadillo homolog	3	4.5232e-07
cluster1	P05997	COL5A2	Collagen alpha-2(V) chain	4	7.938e-16
cluster1	P13671	C6	Complement component C6	3	4.4764e-09
cluster1	P04430		Ig kappa chain V-I region BAN	1	6.4651e-11
cluster1	P01621		Ig kappa chain V-III region NG9	2	4.481e-06
cluster1	P00736	C1R	Complement C1r subcomponent;Complement C1r subcomponent heavy chain;Complement C1r subcomponent light chain	1	2.1262e-05
cluster1	P02749	APOH	Beta-2-glycoprotein 1	3	5.2157e-13
cluster1	P00747;Q15195;Q02325;CON__P06868	PLG	Plasminogen;Plasmin heavy chain A;Activation peptide;Angiostatin;Plasmin heavy chain A, short form;Plasmin light chain B	4	8.0381e-13
cluster1	P01011	SERPINA3	Alpha-1-antichymotrypsin;Alpha-1-antichymotrypsin His-Pro-less	14	2.3717e-212
cluster1	P01008;CON__P41361	SERPINC1	Antithrombin-III	22	2.5054e-235
cluster1	P01743		Ig heavy chain V-I region HG3	2	1.8301e-10
cluster1	P01591	IGJ	Immunoglobulin J chain	8	7.5391e-52
cluster1	P01876	IGHA1	Ig alpha-1 chain C region	16	5.5495e-209
cluster1	P01877	IGHA2	Ig alpha-2 chain C region	4	3.382e-195
cluster1	P01714		Ig lambda chain V-III region SH	3	3.8201e-30
cluster1	P06727	APOA4	Apolipoprotein A-IV	7	1.2222e-38
cluster1	P02774;CON__Q3MHN5;CON__ENSEMBL:ENSBTAP00000018229	GC	Vitamin D-binding protein	15	6.7884e-81
cluster1	P00751	CFB	Complement factor B;Complement factor B Ba fragment;Complement factor B Bb fragment	23	4.7641e-143
cluster1	P04004;CON__Q3ZBS7	VTN	Vitronectin;Vitronectin V65 subunit;Vitronectin V10 subunit;Somatomedin-B	9	3.6408e-55
cluster1	P00450;CON__ENSEMBL:ENSBTAP00000031900	CP	Ceruloplasmin	8	6.2297e-33
cluster1	P01861	IGHG4	Ig gamma-4 chain C region	4	2.6751e-115
cluster1	P02746	C1QB	Complement C1q subcomponent subunit B	3	1.5477e-36
cluster1	P02747	C1QC	Complement C1q subcomponent subunit C	5	4.1701e-35
cluster1	P00734;CON__P00735	F2	Prothrombin;Activation peptide fragment 1;Activation peptide fragment 2;Thrombin light chain;Thrombin heavy chain	6	3.0299e-23
cluster1	P04196	HRG	Histidine-rich glycoprotein	6	4.5625e-62
cluster1	P02748;CON__Q3MHN2	C9	Complement component C9;Complement component C9a;Complement component C9b	9	5.1384e-31
cluster1	P02649;CON__Q03247	APOE	Apolipoprotein E	9	1.9071e-54
cluster1	O15355	PPM1G	Protein phosphatase 1G	7	4.419e-24
cluster1	P08185	SERPINA6	Corticosteroid-binding globulin	3	1.9804e-13
cluster1	P01596;P01598		Ig kappa chain V-I region CAR;Ig kappa chain V-I region EU	1	9.8704e-54
cluster1	P07358	C8B	Complement component C8 beta chain	4	8.9872e-12
cluster1	P02790	HPX	Hemopexin	13	1.614e-112
cluster1	P01625;P06314		Ig kappa chain V-IV region Len;Ig kappa chain V-IV region B17	2	5.4696e-57
cluster1	P08697;CON__P28800	SERPINF2	Alpha-2-antiplasmin	3	2.6365e-22
cluster1	P01023;P20742;CON__ENSEMBL:ENSBTAP00000024146	A2M	Alpha-2-macroglobulin	55	0
cluster1	P02671;CON__P02672	FGA	Fibrinogen alpha chain;Fibrinopeptide A;Fibrinogen alpha chain	21	1.903e-253
cluster1	P02675;CON__P02676	FGB	Fibrinogen beta chain;Fibrinopeptide B;Fibrinogen beta chain	25	2.9681e-303
cluster1	P02679	FGG	Fibrinogen gamma chain	19	1.1141e-275
cluster1	P00738;P00739	HP;HPR	Haptoglobin;Haptoglobin alpha chain;Haptoglobin beta chain;Haptoglobin-related protein	20	1.0572e-142
cluster1	P04217	A1BG	Alpha-1B-glycoprotein	3	2.3181e-13
cluster1	P01871;P04220	IGHM	Ig mu chain C region;Ig mu heavy chain disease protein	17	4.86e-142
cluster1	P01765;P01776;P01774		Ig heavy chain V-III region TIL;Ig heavy chain V-III region WAS;Ig heavy chain V-III region POM	2	1.1367e-58
cluster1	P02652	APOA2	Apolipoprotein A-II;Truncated apolipoprotein A-II	5	5.8792e-53
cluster1	P01617;P01614;P06309;P06310		Ig kappa chain V-II region TEW;Ig kappa chain V-II region Cum;Ig kappa chain V-II region GM607;Ig kappa chain V-II region RPMI 6410	2	6.1929e-25
cluster1	P80362;P01610;P01609;P01608;P01607;P01600;P01599;P01594;P01593		Ig kappa chain V-I region WAT;Ig kappa chain V-I region WEA;Ig kappa chain V-I region Scw;Ig kappa chain V-I region Roy;Ig kappa chain V-I region Rei;Ig kappa chain V-I region Hau;Ig kappa chain V-I region Gal;Ig kappa chain V-I region AU;Ig kappa chain V-I region AG	1	2.7817e-42
cluster1	B9A064;P0CG04	IGLL5;IGLC1	Immunoglobulin lambda-like polypeptide 5;Ig lambda-1 chain C regions	6	9.4629e-128
cluster1	P0CG06;P0CG05;P0CF74	IGLC3;IGLC2;IGLC6	Ig lambda-3 chain C regions;Ig lambda-2 chain C regions;Ig lambda-6 chain C region	2	3.136e-118
cluster1	P01834	IGKC	Ig kappa chain C region	8	0
cluster1	P01857	IGHG1	Ig gamma-1 chain C region	15	3.9865e-268
cluster1	P01766;P01763;P01767;P01777		Ig heavy chain V-III region BRO;Ig heavy chain V-III region WEA;Ig heavy chain V-III region BUT;Ig heavy chain V-III region TEI	2	1.4819e-60
cluster1	P01623;P01620;P18136;P18135		Ig kappa chain V-III region WOL;Ig kappa chain V-III region SIE;Ig kappa chain V-III region HIC;Ig kappa chain V-III region HAH	3	1.3064e-125
cluster1	P01024	C3	Complement C3;Complement C3 beta chain;Complement C3 alpha chain;C3a anaphylatoxin;Acylation stimulating protein;Complement C3b alpha chain;Complement C3c alpha chain fragment 1;Complement C3dg fragment;Complement C3g fragment;Complement C3d fragment;Complement C3f fragment;Complement C3c alpha chain fragment 2	97	0
cluster1	P01019	AGT	Angiotensinogen;Angiotensin-1;Angiotensin-2;Angiotensin-3;Angiotensin-4;Angiotensin 1-9;Angiotensin 1-7;Angiotensin 1-5;Angiotensin 1-4	8	7.8274e-59
cluster1	P01859	IGHG2	Ig gamma-2 chain C region	5	2.2744e-138
cluster1	P01042	KNG1	Kininogen-1;Kininogen-1 heavy chain;T-kinin;Bradykinin;Lysyl-bradykinin;Kininogen-1 light chain;Low molecular weight growth-promoting factor	8	1.689e-20
cluster1	P01009	SERPINA1	Alpha-1-antitrypsin;Short peptide from AAT	27	0
cluster1	P02647;CON__P15497	APOA1	Apolipoprotein A-I;Truncated apolipoprotein A-I	21	8.2731e-201
cluster1	P02765;CON__P12763	AHSG	Alpha-2-HS-glycoprotein;Alpha-2-HS-glycoprotein chain A;Alpha-2-HS-glycoprotein chain B	9	9.0427e-91
cluster1	P02787	TF	Serotransferrin	47	0
cluster1	P01860	IGHG3	Ig gamma-3 chain C region	7	1.0555e-143
cluster1	P01781		Ig heavy chain V-III region GAL	1	8.5907e-16
cluster1	P01700;P04208;P01712;P01709;P01707		Ig lambda chain V-I region HA;Ig lambda chain V-I region WAH;Ig lambda chain V-II region WIN;Ig lambda chain V-II region MGC;Ig lambda chain V-II region TRO	2	1.3474e-06
cluster1	P80748		Ig lambda chain V-III region LOI	2	2.3392e-56
cluster1	P04114;CON__ENSEMBL:ENSBTAP00000032840	APOB	Apolipoprotein B-100;Apolipoprotein B-48	70	0
cluster1	P04003;CON__Q28065	C4BPA	C4b-binding protein alpha chain	9	8.9529e-48
cluster1	P05155	SERPING1	Plasma protease C1 inhibitor	7	1.4593e-26
cluster1	P05546	SERPIND1	Heparin cofactor 2	7	2.7821e-42
cluster1	P27169	PON1	Serum paraoxonase/arylesterase 1	5	2.6885e-34
cluster1	Q14624	ITIH4	Inter-alpha-trypsin inhibitor heavy chain H4;70 kDa inter-alpha-trypsin inhibitor heavy chain H4;35 kDa inter-alpha-trypsin inhibitor heavy chain H4	12	2.9285e-67
cluster1	P06331;P01825		Ig heavy chain V-II region ARH-77;Ig heavy chain V-II region NEWM	2	5.2971e-26
cluster1	P08603;Q02985;Q03591	CFH	Complement factor H	20	2.746e-141
cluster1	P20908	COL5A1	Collagen alpha-1(V) chain	7	2.992e-22
cluster1	P12109	COL6A1	Collagen alpha-1(VI) chain	37	0
cluster1	P12110	COL6A2	Collagen alpha-2(VI) chain	34	0
cluster1	P12111	COL6A3	Collagen alpha-3(VI) chain	141	0
cluster1	P02461	COL3A1	Collagen alpha-1(III) chain	16	2.9998e-156
cluster1	P02452;CON__Q862S4	COL1A1	Collagen alpha-1(I) chain	33	0
cluster1	P08123	COL1A2	Collagen alpha-2(I) chain	32	1.7191e-261
cluster1	Q9UI42	CPA4	Carboxypeptidase A4	4	2.4541e-16
cluster1	P02766	TTR	Transthyretin	5	3.1914e-26
cluster1	P20774	OGN	Mimecan	18	8.5452e-190
cluster1	P07585	DCN	Decorin	19	3.2978e-251
cluster1	P51884	LUM	Lumican	14	0
cluster1	Q07507	DPT	Dermatopontin	6	3.3837e-230
cluster1	P51888	PRELP	Prolargin	14	6.2191e-78
cluster1	P00748	F12	Coagulation factor XII;Coagulation factor XIIa heavy chain;Beta-factor XIIa part 1;Beta-factor XIIa part 2;Coagulation factor XIIa light chain	2	1.3963e-23
cluster1	P01613		Ig kappa chain V-I region Ni	2	1.9445e-15
cluster1	P01764		Ig heavy chain V-III region VH26	1	8.7881e-28
cluster1	P04433		Ig kappa chain V-III region VG	1	2.7046e-18
cluster1	P26640	VARS	Valine--tRNA ligase	23	3.1696e-112
cluster1	Q6UWY5	OLFML1	Olfactomedin-like protein 1	7	1.2465e-33
cluster1	P02760	AMBP	Protein AMBP;Alpha-1-microglobulin;Inter-alpha-trypsin inhibitor light chain;Trypstatin	9	8.4106e-44
cluster1	P29622	SERPINA4	Kallistatin	3	2.6244e-11
cluster1	P22105;Q16473	TNXB	Tenascin-X	8	4.5394e-27
cluster1	Q02078	MEF2A	Myocyte-specific enhancer factor 2A	1	0.0016984
cluster1	Q96SN8	CDK5RAP2	CDK5 regulatory subunit-associated protein 2	1	0.0021494
cluster1	P07360	C8G	Complement component C8 gamma chain	1	3.9396e-08
cluster1	P78539	SRPX	Sushi repeat-containing protein SRPX	1	3.6334e-05
cluster1	P09871	C1S	Complement C1s subcomponent;Complement C1s subcomponent heavy chain;Complement C1s subcomponent light chain	3	2.1152e-46
cluster1	P19823;CON__Q9TRI1	ITIH2	Inter-alpha-trypsin inhibitor heavy chain H2	12	2.0716e-80
cluster1	P19827	ITIH1	Inter-alpha-trypsin inhibitor heavy chain H1	21	2.3764e-251
cluster1	P25940	COL5A3	Collagen alpha-3(V) chain	1	0.0010057
cluster1	Q12882	DPYD	Dihydropyrimidine dehydrogenase [NADP(+)]	1	0.00022759
cluster1	Q9HC62	SENP2	Sentrin-specific protease 2	1	0.00079494
cluster1	P36955;CON__Q95121	SERPINF1	Pigment epithelium-derived factor	13	7.3344e-93
cluster1	Q8IUX7;Q8N436	AEBP1	Adipocyte enhancer-binding protein 1	14	1.4779e-96
cluster1	P21810	BGN	Biglycan	15	1.5794e-263
cluster1	Q9BXN1	ASPN	Asporin	18	1.6137e-104
cluster1	Q96PB7	OLFM3	Noelin-3	3	1.3557e-07
cluster1	P35542	SAA4	Serum amyloid A-4 protein	2	2.2197e-06
cluster1	Q9UBX5	FBLN5	Fibulin-5	8	2.8094e-29
cluster1	P43246	MSH2	DNA mismatch repair protein Msh2	6	2.2077e-14
cluster1	P08311	CTSG	Cathepsin G	10	1.8175e-32
cluster1	P15088	CPA3	Mast cell carboxypeptidase A	9	1.1379e-56
cluster1	P23946	CMA1	Chymase	11	1.9301e-94
cluster1	Q15661;P20231;Q9BZJ3	TPSAB1;TPSB2	Tryptase alpha/beta-1;Tryptase beta-2	6	1.6043e-30
cluster1	Q9NZL9	MAT2B	Methionine adenosyltransferase 2 subunit beta	3	2.6783e-19
cluster1	P49336	CDK8	Cyclin-dependent kinase 8	1	0.0016831
cluster1	Q8IYT4	KATNAL2	Katanin p60 ATPase-containing subunit A-like 2	1	0.0012907
cluster1	Q02952	AKAP12	A-kinase anchor protein 12	4	6.9826e-14
cluster1	Q05707;Q8IWI9	COL14A1	Collagen alpha-1(XIV) chain	64	0
cluster1	Q06828	FMOD	Fibromodulin	4	2.8006e-25
cluster1	Q7Z7G0	ABI3BP	Target of Nesh-SH3	2	1.9666e-08
cluster1	Q9UHD1	CHORDC1	Cysteine and histidine-rich domain-containing protein 1	5	2.8079e-22
cluster1	Q9NRN5	OLFML3	Olfactomedin-like protein 3	4	9.0834e-17
cluster1	P48147	PREP	Prolyl endopeptidase	2	1.6667e-08
cluster1	Q15582	TGFBI	Transforming growth factor-beta-induced protein ig-h3	28	7.3895e-208
cluster1	Q8WWP7	GIMAP1	GTPase IMAP family member 1	3	2.6436e-21
cluster1	Q9UJT2	TSKS	Testis-specific serine kinase substrate	2	0.00011593
cluster1	Q9P2W9	STX18	Syntaxin-18	2	2.362e-05
cluster1	Q5Y7A7;P01912	HLA-DRB1	HLA class II histocompatibility antigen, DRB1-13 beta chain;HLA class II histocompatibility antigen, DRB1-3 chain	2	2.3401e-101
cluster1	P35858	IGFALS	Insulin-like growth factor-binding protein complex acid labile subunit	2	3.4914e-06
cluster1	P43652	AFM	Afamin	2	2.5529e-06
cluster1	P08294	SOD3	Extracellular superoxide dismutase [Cu-Zn]	2	7.9935e-10
cluster1	Q96P44	COL21A1	Collagen alpha-1(XXI) chain	2	3.3813e-05
cluster1	P98164	LRP2	Low-density lipoprotein receptor-related protein 2	60	0
cluster1	Q96SM3	CPXM1	Probable carboxypeptidase X1	1	1.225e-05
cluster1	P55058	PLTP	Phospholipid transfer protein	2	3.4379e-05
cluster1	P81605	DCD	Dermcidin;Survival-promoting peptide;DCD-1	4	8.7057e-27
cluster1	P03973	SLPI	Antileukoproteinase	1	0.0014977
cluster1	P08174	CD55	Complement decay-accelerating factor	2	0.00014442
cluster1	O43294	TGFB1I1	Transforming growth factor beta-1-induced transcript 1 protein	2	1.8324e-06
cluster1	O00469	PLOD2	Procollagen-lysine,2-oxoglutarate 5-dioxygenase 2	2	8.3589e-08
cluster1	P18827	SDC1	Syndecan-1	1	4.5038e-05
cluster1	Q6DKJ4	NXN	Nucleoredoxin	3	9.5122e-17
cluster1	Q8IVL6	LEPREL2	Prolyl 3-hydroxylase 3	3	2.2914e-24
cluster1	P27658	COL8A1	Collagen alpha-1(VIII) chain;Vastatin	2	4.3397e-08
cluster1	P07996;P49746	THBS1	Thrombospondin-1	37	0
cluster1	P08253	MMP2	72 kDa type IV collagenase;PEX	2	2.0916e-09
cluster1	P02743	APCS	Serum amyloid P-component;Serum amyloid P-component(1-203)	7	2.6958e-129
cluster1	P15502	ELN	Elastin	7	9.7722e-60
cluster1	P35625	TIMP3	Metalloproteinase inhibitor 3	6	9.3976e-28
cluster1	P02751	FN1	Fibronectin;Anastellin;Ugl-Y1;Ugl-Y2;Ugl-Y3	89	0
cluster1	P13611	VCAN	Versican core protein	28	1.4324e-279
cluster1	P23142;CON__ENSEMBL:ENSBTAP00000016046	FBLN1	Fibulin-1	21	5.049e-260
cluster1	P00488	F13A1	Coagulation factor XIII A chain	17	3.9991e-89
cluster1	P98095	FBLN2	Fibulin-2	15	4.0297e-116
cluster1	Q99715	COL12A1	Collagen alpha-1(XII) chain	122	0
cluster1	Q12805	EFEMP1	EGF-containing fibulin-like extracellular matrix protein 1	8	2.2862e-50
cluster1	O75339	CILP	Cartilage intermediate layer protein 1;Cartilage intermediate layer protein 1 C1;Cartilage intermediate layer protein 1 C2	19	8.8554e-138
cluster1	P49747;P35443	COMP	Cartilage oligomeric matrix protein	16	1.0595e-85
cluster1	P28300	LOX	Protein-lysine 6-oxidase	1	0.001437
cluster1	P12107	COL11A1	Collagen alpha-1(XI) chain	3	1.7668e-10
cluster1	P35442	THBS2	Thrombospondin-2	26	0
cluster1	Q8TF66	LRRC15	Leucine-rich repeat-containing protein 15	4	9.614e-13
cluster1	Q96CG8	CTHRC1	Collagen triple helix repeat-containing protein 1	6	2.6483e-24
cluster1	Q03692	COL10A1	Collagen alpha-1(X) chain	1	2.9195e-05
cluster1	Q96D15	RCN3	Reticulocalbin-3	2	2.9039e-28
cluster1	Q12884	FAP	Seprase	2	4.7761e-05
cluster1	Q9BXJ4	C1QTNF3	Complement C1q tumor necrosis factor-related protein 3	3	1.5353e-08
cluster1	Q76M96	CCDC80	Coiled-coil domain-containing protein 80	1	2.7443e-15
cluster1	Q06033;CON__Q0V8M9	ITIH3	Inter-alpha-trypsin inhibitor heavy chain H3	6	1.246e-14
cluster1	Q9NR99	MXRA5	Matrix-remodeling-associated protein 5	16	3.119e-50
cluster1	P55287	CDH11	Cadherin-11	3	1.6453e-11
cluster1	Q13643	FHL3	Four and a half LIM domains protein 3	2	2.5558e-08
cluster1	Q15113	PCOLCE	Procollagen C-endopeptidase enhancer 1	1	0.00037245
cluster1	Q92629	SGCD	Delta-sarcoglycan	2	8.4135e-05
cluster1	P55083	MFAP4	Microfibril-associated glycoprotein 4	3	3.9506e-17
cluster1	P48061	CXCL12	Stromal cell-derived factor 1;SDF-1-beta(3-72);SDF-1-alpha(3-67)	1	0.00049944
cluster1	Q9NRJ3	CCL28	C-C motif chemokine 28	1	2.3037e-05
cluster1	Q14956	GPNMB	Transmembrane glycoprotein NMB	2	2.7502e-20
cluster1	Q9BXX0	EMILIN2	EMILIN-2	3	2.7407e-09
cluster2	P07093	SERPINE2	Glia-derived nexin	4	7.4724e-13
cluster2	P29762	CRABP1	Cellular retinoic acid-binding protein 1	5	1.0838e-23
cluster2	P15090;P02689	FABP4	Fatty acid-binding protein, adipocyte	5	4.1445e-70
cluster2	P28161	GSTM2	Glutathione S-transferase Mu 2	2	9.0817e-109
cluster2	P07108	DBI	Acyl-CoA-binding protein	5	1.9719e-16
cluster2	P49773	HINT1	Histidine triad nucleotide-binding protein 1	2	7.3916e-06
cluster2	Q53TN4	CYBRD1	Cytochrome b reductase 1	1	1.1891e-08
cluster2	P46821	MAP1B	Microtubule-associated protein 1B;MAP1B heavy chain;MAP1 light chain LC1	46	0
cluster2	P27482	CALML3	Calmodulin-like protein 3	6	4.9984e-140
cluster2	O43490	PROM1	Prominin-1	13	5.2509e-135
cluster2	P11217	PYGM	Glycogen phosphorylase, muscle form	3	2.3925e-19
cluster2	P22223	CDH3	Cadherin-3	2	1.4494e-09
cluster2	P02792	FTL	Ferritin light chain	9	2.9962e-117
cluster2	O60343	TBC1D4	TBC1 domain family member 4	6	2.0152e-21
cluster2	P35580	MYH10	Myosin-10	16	0
cluster2	P06733	ENO1	Alpha-enolase	26	0
cluster2	O00560	SDCBP	Syntenin-1	4	1.3089e-32
cluster2	O43491	EPB41L2	Band 4.1-like protein 2	5	7.2613e-19
cluster2	P24821	TNC	Tenascin	64	0
cluster2	P40261	NNMT	Nicotinamide N-methyltransferase	8	1.9903e-170
cluster2	P07942	LAMB1	Laminin subunit beta-1	7	2.2603e-58
cluster2	P04216	THY1	Thy-1 membrane glycoprotein	3	2.5132e-42
cluster2	P48059	LIMS1	LIM and senescent cell antigen-like-containing domain protein 1	1	7.4691e-06
cluster2	Q9UBG0	MRC2	C-type mannose receptor 2	9	7.3607e-74
cluster2	Q07954	LRP1	Prolow-density lipoprotein receptor-related protein 1;Low-density lipoprotein receptor-related protein 1 85 kDa subunit;Low-density lipoprotein receptor-related protein 1 515 kDa subunit;Low-density lipoprotein receptor-related protein 1 intracellular domain	4	4.7884e-12
cluster2	Q16658	FSCN1	Fascin	25	2.2959e-286
cluster2	Q9H4G4	GLIPR2	Golgi-associated plant pathogenesis-related protein 1	1	8.4275e-08
cluster2	Q9ULV4	CORO1C	Coronin-1C	9	2.2993e-58
cluster2	P09382	LGALS1	Galectin-1	10	3.577e-200
cluster2	P67936	TPM4	Tropomyosin alpha-4 chain	16	0
cluster2	Q99536	VAT1	Synaptic vesicle membrane protein VAT-1 homolog	9	1.3957e-78
cluster2	P22352	GPX3	Glutathione peroxidase 3	2	3.7432e-09
cluster2	P55001	MFAP2	Microfibrillar-associated protein 2	3	2.2079e-20
cluster2	Q13361	MFAP5	Microfibrillar-associated protein 5	3	1.1024e-35
cluster2	P08670;P17661;P41219;Q16352	VIM	Vimentin	51	0
cluster2	Q96CX2	KCTD12	BTB/POZ domain-containing protein KCTD12	8	4.5166e-59
cluster2	P35555	FBN1	Fibrillin-1	97	0
cluster2	Q9Y6C2	EMILIN1	EMILIN-1	25	0
cluster2	P15144	ANPEP	Aminopeptidase N	18	1.5626e-119
cluster2	O00515	LAD1	Ladinin-1	6	2.0477e-14
cluster2	P09211	GSTP1	Glutathione S-transferase P	12	0
cluster2	P36871	PGM1	Phosphoglucomutase-1	17	8.7638e-134
cluster2	P04156	PRNP	Major prion protein	1	6.7914e-07
cluster2	Q5VT79;Q5T2P8;P13928	ANXA8L2;ANXA8L1;ANXA8	Annexin A8-like protein 2;Annexin A8-like protein 1;Annexin A8	3	3.6507e-18
cluster2	P01833	PIGR	Polymeric immunoglobulin receptor;Secretory component	25	6.3268e-301
cluster2	O94875	SORBS2	Sorbin and SH3 domain-containing protein 2	5	4.1094e-14
cluster2	P30408	TM4SF1	Transmembrane 4 L6 family member 1	1	0.00041167
cluster2	P26006	ITGA3	Integrin alpha-3;Integrin alpha-3 heavy chain;Integrin alpha-3 light chain	3	5.5337e-09
cluster2	P27338	MAOB	Amine oxidase [flavin-containing] B	19	2.0781e-189
cluster2	P12429	ANXA3	Annexin A3	18	8.8449e-205
cluster2	P19012	KRT15	Keratin, type I cytoskeletal 15	27	0
cluster2	Q02487	DSC2	Desmocollin-2	2	8.4645e-06
cluster2	Q99959	PKP2	Plakophilin-2	3	1.3692e-12
cluster2	Q9HB40	SCPEP1	Retinoid-inducible serine carboxypeptidase	4	7.294e-16
cluster2	P08473	MME	Neprilysin	11	1.7579e-79
cluster2	P00740	F9	Coagulation factor IX;Coagulation factor IXa light chain;Coagulation factor IXa heavy chain	6	5.3011e-17
cluster2	P29972	AQP1	Aquaporin-1	2	1.2213e-101
cluster2	P04083	ANXA1	Annexin A1	28	0
cluster2	P16144	ITGB4	Integrin beta-4	20	5.8071e-173
cluster2	P23229	ITGA6	Integrin alpha-6;Integrin alpha-6 heavy chain;Integrin alpha-6 light chain	16	8.6603e-99
cluster2	P11047	LAMC1	Laminin subunit gamma-1	39	0
cluster2	O00468	AGRN	Agrin;Agrin N-terminal 110 kDa subunit;Agrin C-terminal 110 kDa subunit;Agrin C-terminal 90 kDa fragment;Agrin C-terminal 22 kDa fragment	27	1.0979e-204
cluster2	P02462;P29400	COL4A1	Collagen alpha-1(IV) chain;Arresten	7	4.7034e-134
cluster2	P08572	COL4A2	Collagen alpha-2(IV) chain;Canstatin	14	4.375e-206
cluster2	P98160	HSPG2	Basement membrane-specific heparan sulfate proteoglycan core protein;Endorepellin;LG3 peptide	116	0
cluster2	Q14112	NID2	Nidogen-2	11	1.4288e-90
cluster2	O95810	SDPR	Serum deprivation-response protein	3	1.3521e-35
cluster2	P02511	CRYAB	Alpha-crystallin B chain	8	1.0732e-52
cluster2	O15230	LAMA5	Laminin subunit alpha-5	44	1.294e-303
cluster2	O15061	SYNM	Synemin	37	3.0233e-242
cluster2	P07951	TPM2	Tropomyosin beta chain	3	0
cluster2	P35749	MYH11	Myosin-11	102	0
cluster2	P51911	CNN1	Calponin-1	12	1.535e-139
cluster2	O00339	MATN2	Matrilin-2	16	9.8752e-117
cluster2	P39060	COL18A1	Collagen alpha-1(XVIII) chain;Endostatin	10	3.729e-95
cluster2	P14543	NID1	Nidogen-1	24	9.782e-99
cluster2	P55268	LAMB2	Laminin subunit beta-2	47	0
cluster2	Q9GZM7	TINAGL1	Tubulointerstitial nephritis antigen-like	10	2.4382e-100
cluster2	Q02388	COL7A1	Collagen alpha-1(VII) chain	53	0
cluster2	Q14031	COL4A6	Collagen alpha-6(IV) chain	3	1.5449e-10
cluster2	Q13753	LAMC2	Laminin subunit gamma-2	27	8.1992e-155
cluster2	Q9UMD9	COL17A1	Collagen alpha-1(XVII) chain;120 kDa linear IgA disease antigen;97 kDa linear IgA disease antigen	3	3.3967e-13
cluster2	Q16787	LAMA3	Laminin subunit alpha-3	32	0
cluster2	P62736;P63267	ACTA2;ACTG2	Actin, aortic smooth muscle;Actin, gamma-enteric smooth muscle	1	0
cluster2	P43121	MCAM	Cell surface glycoprotein MUC18	2	3.177e-08
cluster2	P48681	NES	Nestin	32	1.9135e-277
cluster2	Q9NS56	TOPORS	E3 ubiquitin-protein ligase Topors	1	0.00081457
cluster2	P39059	COL15A1	Collagen alpha-1(XV) chain;Endostatin	5	2.2804e-37
cluster2	P50479	PDLIM4	PDZ and LIM domain protein 4	3	1.7363e-06
cluster2	Q53RD9	FBLN7	Fibulin-7	2	1.1595e-06
cluster2	Q6NZI2	PTRF	Polymerase I and transcript release factor	10	1.5576e-271
cluster2	Q03135;P56539	CAV1	Caveolin-1	7	2.8039e-43
cluster2	Q9NZN4	EHD2	EH domain-containing protein 2	7	4.3305e-39
cluster2	Q969G5	PRKCDBP	Protein kinase C delta-binding protein	5	3.6331e-11
cluster2	P36952	SERPINB5	Serpin B5	19	2.5825e-191
cluster2	Q9UN36	NDRG2	Protein NDRG2	5	2.7936e-30
cluster2	Q13751	LAMB3	Laminin subunit beta-3	33	1.2186e-226
cluster2	Q9Y240	CLEC11A	C-type lectin domain family 11 member A	2	1.881e-05
cluster2	Q6PCB0	VWA1	von Willebrand factor A domain-containing protein 1	2	2.2036e-07
cluster2	Q9BUT1	BDH2	3-hydroxybutyrate dehydrogenase type 2	4	1.3435e-16
cluster2	Q13425	SNTB2	Beta-2-syntrophin	2	2.6398e-06
cluster2	Q8N474	SFRP1	Secreted frizzled-related protein 1	7	6.2906e-20
cluster2	P07195	LDHB	L-lactate dehydrogenase B chain	16	1.9327e-210
cluster2	P60033	CD81	CD81 antigen	2	3.1468e-72
cluster2	P35611	ADD1	Alpha-adducin	5	1.4373e-25
cluster2	O14974	PPP1R12A	Protein phosphatase 1 regulatory subunit 12A	3	1.4041e-06
cluster2	P51608	MECP2	Methyl-CpG-binding protein 2	7	1.9778e-54
cluster2	Q92522	H1FX	Histone H1x	4	5.3913e-21
cluster2	Q08722	CD47	Leukocyte surface antigen CD47	3	1.2197e-05
cluster2	P61601;P84074;P37235	NCALD;HPCA;HPCAL1	Neurocalcin-delta;Neuron-specific calcium-binding protein hippocalcin;Hippocalcin-like protein 1	2	4.0736e-05
cluster2	Q9UH99	SUN2	SUN domain-containing protein 2	8	1.5414e-41
cluster2	Q16555	DPYSL2	Dihydropyrimidinase-related protein 2	17	2.5315e-237
cluster2	P23297	S100A1	Protein S100-A1	4	3.2232e-102
cluster2	Q9UK22	FBXO2	F-box only protein 2	2	3.3927e-06
cluster2	Q9Y2J8	PADI2	Protein-arginine deiminase type-2	17	8.8793e-159
cluster2	Q9BQ13	KCTD14	BTB/POZ domain-containing protein KCTD14	1	3.5439e-12
cluster2	Q53GG5	PDLIM3	PDZ and LIM domain protein 3	3	6.7234e-30
cluster2	Q9BX66	SORBS1	Sorbin and SH3 domain-containing protein 1	2	2.5817e-06
cluster2	Q8IVI9	NOSTRIN	Nostrin	3	1.9336e-07
cluster2	P55290	CDH13	Cadherin-13	1	2.6634e-06
cluster2	Q6UX06	OLFM4	Olfactomedin-4	8	3.0259e-95
cluster2	Q9BWS9	CHID1	Chitinase domain-containing protein 1	1	8.1103e-08
cluster2	Q9HBL0	TNS1	Tensin-1	1	0.00033063
cluster2	Q9UGT4	SUSD2	Sushi domain-containing protein 2	4	8.8035e-42
cluster2	P10768	ESD	S-formylglutathione hydrolase	4	4.5006e-32
cluster2	P07858	CTSB	Cathepsin B;Cathepsin B light chain;Cathepsin B heavy chain	9	1.0569e-164
cluster2	P61970	NUTF2	Nuclear transport factor 2	3	1.2322e-30
cluster2	Q8WVC6	DCAKD	Dephospho-CoA kinase domain-containing protein	1	0.0011489
cluster2	Q969E2	SCAMP4	Secretory carrier-associated membrane protein 4	1	5.0249e-05
cluster2	Q9BSH5	HDHD3	Haloacid dehalogenase-like hydrolase domain-containing protein 3	1	3.7902e-05
cluster2	Q9Y3E1	HDGFRP3	Hepatoma-derived growth factor-related protein 3	1	7.1363e-07
cluster2	Q99538	LGMN	Legumain	3	3.7925e-62
cluster2	P0CG30;P0CG29	GSTT2B;GSTT2	Glutathione S-transferase theta-2B;Glutathione S-transferase theta-2	1	2.0737e-06
cluster2	Q8N6C5	IGSF1	Immunoglobulin superfamily member 1	3	2.1648e-11
cluster2	Q9NTJ4	MAN2C1	Alpha-mannosidase 2C1	1	0.0010229
cluster2	P46109	CRKL	Crk-like protein	3	1.9759e-10
cluster2	Q13418	ILK	Integrin-linked protein kinase	2	2.0598e-05
cluster2	Q7Z3B4	NUP54	Nucleoporin p54	1	4.3421e-05
cluster2	Q99719	SEP5	Septin-5	1	1.1378e-05
cluster2	P05204;Q15651;O00479	HMGN2;HMGN3	Non-histone chromosomal protein HMG-17;High mobility group nucleosome-binding domain-containing protein 3	3	6.2135e-08
cluster2	Q3SY69	ALDH1L2	Mitochondrial 10-formyltetrahydrofolate dehydrogenase	3	8.5834e-08
cluster2	Q9NT22	EMILIN3	EMILIN-3	2	1.9225e-09
cluster2	Q9UMS6	SYNPO2	Synaptopodin-2	1	1.6445e-05
cluster3	P10321	HLA-C	HLA class I histocompatibility antigen, Cw-7 alpha chain	2	1.131e-225
cluster3	P20701	ITGAL	Integrin alpha-L	4	7.4304e-14
cluster3	P18463;P13747	HLA-B	HLA class I histocompatibility antigen, B-37 alpha chain	1	4.2801e-253
cluster3	A6NHR9	SMCHD1	Structural maintenance of chromosomes flexible hinge domain-containing protein 1	1	0.00028908
cluster3	P14209	CD99	CD99 antigen	1	4.1351e-05
cluster3	Q00978	IRF9	Interferon regulatory factor 9	1	0.00010044
cluster3	O60216	RAD21	Double-strand-break repair protein rad21 homolog	1	1.5171e-05
cluster3	P05534;P30447	HLA-A	HLA class I histocompatibility antigen, A-24 alpha chain;HLA class I histocompatibility antigen, A-23 alpha chain	6	2.3417e-208
cluster3	P19320	VCAM1	Vascular cell adhesion protein 1	2	7.0561e-18
cluster3	P08567	PLEK	Pleckstrin	1	7.8009e-06
cluster3	P98171	ARHGAP4	Rho GTPase-activating protein 4	1	5.1218e-05
cluster3	O60256	PRPSAP2	Phosphoribosyl pyrophosphate synthase-associated protein 2	3	7.751e-07
cluster3	O75475	PSIP1	PC4 and SFRS1-interacting protein	2	5.6007e-08
cluster3	P04179	SOD2	Superoxide dismutase [Mn], mitochondrial	10	7.7213e-167
cluster3	Q9Y4K1	AIM1	Absent in melanoma 1 protein	1	1.7065e-05
cluster3	P00491	PNP	Purine nucleoside phosphorylase	11	6.5648e-92
cluster3	O95479	H6PD	GDH/6PGL endoplasmic bifunctional protein;Glucose 1-dehydrogenase;6-phosphogluconolactonase	2	9.5372e-06
cluster3	P13746	HLA-A	HLA class I histocompatibility antigen, A-11 alpha chain	3	4.1618e-213
cluster3	P33992	MCM5	DNA replication licensing factor MCM5	2	3.1177e-05
cluster3	Q16719	KYNU	Kynureninase	2	1.2345e-08
cluster3	O14966;P57729;Q13637	RAB7L1;RAB38;RAB32	Ras-related protein Rab-7L1;Ras-related protein Rab-38;Ras-related protein Rab-32	2	5.9576e-07
cluster3	O94925	GLS	Glutaminase kidney isoform, mitochondrial	6	2.0148e-22
cluster3	P15498	VAV1	Proto-oncogene vav	1	0.0014641
cluster3	P16403	HIST1H1C	Histone H1.2	1	1.4732e-32
cluster3	P35626	ADRBK2	Beta-adrenergic receptor kinase 2	3	1.1791e-05
cluster3	P06239	LCK	Tyrosine-protein kinase Lck	3	2.5924e-08
cluster3	P23743	DGKA	Diacylglycerol kinase alpha	5	6.7597e-13
cluster3	P20963	CD247	T-cell surface glycoprotein CD3 zeta chain	1	3.7284e-07
cluster3	P13765	HLA-DOB	HLA class II histocompatibility antigen, DO beta chain	2	3.4275e-08
cluster3	O00182;Q6DKI2;Q3B8N2	LGALS9;LGALS9C;LGALS9B	Galectin-9;Galectin-9C;Galectin-9B	2	4.3169e-07
cluster3	P26447	S100A4	Protein S100-A4	7	5.4537e-38
cluster3	P29466	CASP1	Caspase-1;Caspase-1 subunit p20;Caspase-1 subunit p10	6	4.9485e-18
cluster3	O95466	FMNL1	Formin-like protein 1	7	1.5951e-40
cluster3	P41218	MNDA	Myeloid cell nuclear differentiation antigen	3	2.7309e-10
cluster3	P17693	HLA-G	HLA class I histocompatibility antigen, alpha chain G	1	1.1116e-09
cluster3	O60880	SH2D1A	SH2 domain-containing protein 1A	1	2.9858e-06
cluster3	O15117	FYB	FYN-binding protein	2	0.00015364
cluster3	P20023	CR2	Complement receptor type 2	6	3.197e-28
cluster3	P09917	ALOX5	Arachidonate 5-lipoxygenase	2	1.6417e-11
cluster3	P28068	HLA-DMB	HLA class II histocompatibility antigen, DM beta chain	2	1.033e-05
cluster3	P06127	CD5	T-cell surface glycoprotein CD5	3	1.2062e-11
cluster3	A8MVU1;P14598;A6NI72	NCF1C;NCF1;NCF1B	Putative neutrophil cytosol factor 1C;Neutrophil cytosol factor 1;Putative neutrophil cytosol factor 1B	3	8.7906e-18
cluster3	O00499	BIN1	Myc box-dependent-interacting protein 1	3	1.1622e-10
cluster3	P04440	HLA-DPB1	HLA class II histocompatibility antigen, DP beta 1 chain	2	1.0667e-32
cluster3	P01906;P01909	HLA-DQA2	HLA class II histocompatibility antigen, DQ alpha 2 chain	2	2.7581e-28
cluster3	P40259	CD79B	B-cell antigen receptor complex-associated protein beta chain	2	2.9398e-05
cluster3	P30462	HLA-B	HLA class I histocompatibility antigen, B-14 alpha chain	4	1.2363e-251
cluster3	P05362	ICAM1	Intercellular adhesion molecule 1	5	3.9733e-44
cluster3	P04899;P11488;P19087;A8MTJ3;P38405	GNAI2	Guanine nucleotide-binding protein G(i) subunit alpha-2	14	7.2529e-171
cluster3	O00160;Q12965	MYO1F;MYO1E	Unconventional myosin-If;Unconventional myosin-Ie	5	3.7731e-33
cluster3	P13498	CYBA	Cytochrome b-245 light chain	1	0.0016247
cluster3	P23381	WARS	Tryptophan--tRNA ligase, cytoplasmic;T1-TrpRS;T2-TrpRS	15	1.616e-146
cluster3	O15533	TAPBP	Tapasin	5	2.2918e-13
cluster3	Q03518	TAP1	Antigen peptide transporter 1	8	9.1249e-82
cluster3	Q03519;Q9NUT2;Q9NRK6	TAP2	Antigen peptide transporter 2	7	6.2399e-17
cluster3	P40306	PSMB10	Proteasome subunit beta type-10	2	1.2652e-07
cluster3	P01920	HLA-DQB1	HLA class II histocompatibility antigen, DQ beta 1 chain	3	4.5265e-14
cluster3	P04839	CYBB	Cytochrome b-245 heavy chain	5	2.7772e-15
cluster3	P20036	HLA-DPA1	HLA class II histocompatibility antigen, DP alpha 1 chain	2	8.6822e-08
cluster3	P04233	CD74	HLA class II histocompatibility antigen gamma chain	4	6.4766e-139
cluster3	P01903	HLA-DRA	HLA class II histocompatibility antigen, DR alpha chain	7	1.0362e-110
cluster3	P01911	HLA-DRB1	HLA class II histocompatibility antigen, DRB1-15 beta chain	3	2.9345e-102
cluster3	Q29974;P04229;Q30134	HLA-DRB1	HLA class II histocompatibility antigen, DRB1-16 beta chain;HLA class II histocompatibility antigen, DRB1-1 beta chain	11	1.8586e-84
cluster3	P31146	CORO1A	Coronin-1A	23	1.0863e-148
cluster3	P28065	PSMB9	Proteasome subunit beta type-9	5	5.652e-27
cluster3	P29350	PTPN6	Tyrosine-protein phosphatase non-receptor type 6	22	1.1073e-155
cluster3	P15153	RAC2	Ras-related C3 botulinum toxin substrate 2	1	9.9421e-25
cluster3	O60711	LPXN	Leupaxin	2	1.5703e-12
cluster3	P16885	PLCG2	1-phosphatidylinositol 4,5-bisphosphate phosphodiesterase gamma-2	7	6.4544e-21
cluster3	P32942	ICAM3	Intercellular adhesion molecule 3	5	1.8731e-12
cluster3	B0I1T2	MYO1G	Unconventional myosin-Ig;Minor histocompatibility antigen HA-2	11	2.5578e-41
cluster3	P42768	WAS	Wiskott-Aldrich syndrome protein	3	4.1864e-28
cluster3	O95379	TNFAIP8	Tumor necrosis factor alpha-induced protein 8	2	1.8116e-10
cluster3	P42331	ARHGAP25	Rho GTPase-activating protein 25	9	5.5288e-51
cluster3	P33241	LSP1	Lymphocyte-specific protein 1	5	1.5113e-34
cluster3	P08575	PTPRC	Receptor-type tyrosine-protein phosphatase C	26	1.8949e-123
cluster3	P05107	ITGB2	Integrin beta-2	13	2.4532e-44
cluster3	P14317	HCLS1	Hematopoietic lineage cell-specific protein	14	3.1169e-124
cluster3	P50453;O75830	SERPINB9	Serpin B9	14	1.2302e-78
cluster3	Q86UX7	FERMT3	Fermitin family homolog 3	17	7.1677e-117
cluster3	Q9Y3L3	SH3BP1	SH3 domain-binding protein 1	5	9.9551e-18
cluster3	Q96B97	SH3KBP1	SH3 domain-containing kinase-binding protein 1	7	5.6934e-56
cluster3	Q96D96	HVCN1	Voltage-gated hydrogen channel 1	2	1.0365e-06
cluster3	Q9NUV9	GIMAP4	GTPase IMAP family member 4	10	1.2708e-73
cluster3	Q30154	HLA-DRB5	HLA class II histocompatibility antigen, DR beta 5 chain	3	1.3096e-76
cluster3	Q14739	LBR	Lamin-B receptor	6	5.2039e-44
cluster3	P48426;P78356	PIP4K2A	Phosphatidylinositol 5-phosphate 4-kinase type-2 alpha	5	4.2679e-15
cluster3	Q13043;Q13188	STK4	Serine/threonine-protein kinase 4;Serine/threonine-protein kinase 4 37kDa subunit;Serine/threonine-protein kinase 4 18kDa subunit	9	4.2817e-25
cluster3	Q16666;Q6K0P9	IFI16	Gamma-interferon-inducible protein 16	13	6.6165e-132
cluster3	Q9H3G5	CPVL	Probable serine carboxypeptidase CPVL	2	2.1892e-05
cluster3	Q92556;Q96JJ3	ELMO1	Engulfment and cell motility protein 1	7	8.9906e-28
cluster3	P43405	SYK	Tyrosine-protein kinase SYK	4	2.0387e-10
cluster3	Q06187	BTK	Tyrosine-protein kinase BTK	6	9.6335e-10
cluster3	P05771;P17252	PRKCB	Protein kinase C beta type	5	2.965e-33
cluster3	P43403	ZAP70	Tyrosine-protein kinase ZAP-70	1	3.9932e-06
cluster3	Q92835;O15357	INPP5D	Phosphatidylinositol 3,4,5-trisphosphate 5-phosphatase 1	4	2.6306e-15
cluster3	Q8WYJ6	SEP1	Septin-1	9	3.1467e-47
cluster3	Q92619	HMHA1	Minor histocompatibility protein HA-1;Minor histocompatibility antigen HA-1	4	1.2355e-12
cluster3	Q96RU3	FNBP1	Formin-binding protein 1	2	3.7273e-15
cluster3	Q13094	LCP2	Lymphocyte cytosolic protein 2	1	0.0002378
cluster3	P59768	GNG2	Guanine nucleotide-binding protein G(I)/G(S)/G(O) subunit gamma-2	3	1.6787e-08
cluster3	Q14005	IL16	Pro-interleukin-16;Interleukin-16	15	6.9013e-84
cluster3	Q86YV0	RASAL3	RAS protein activator like-3	6	5.0044e-19
cluster3	Q92608	DOCK2	Dedicator of cytokinesis protein 2	5	4.9097e-13
cluster3	Q7Z5R6	APBB1IP	Amyloid beta A4 precursor protein-binding family B member 1-interacting protein	4	3.68e-15
cluster3	Q15554	TERF2	Telomeric repeat-binding factor 2	1	0.00016539
cluster3	Q96BY6	DOCK10	Dedicator of cytokinesis protein 10	4	1.5959e-10
cluster3	Q8N8A2	ANKRD44	Serine/threonine-protein phosphatase 6 regulatory ankyrin repeat subunit B	3	7.077e-14
cluster3	P52566	ARHGDIB	Rho GDP-dissociation inhibitor 2	8	7.0925e-158
cluster3	Q9H4E7;Q6TDU7	DEF6	Differentially expressed in FDCP 6 homolog	4	5.4379e-12
cluster3	Q9NRW3;Q8IUX4;Q96AK3	APOBEC3C;APOBEC3F;APOBEC3D	DNA dC->dU-editing enzyme APOBEC-3C;DNA dC->dU-editing enzyme APOBEC-3F;DNA dC->dU-editing enzyme APOBEC-3D	2	2.282e-05
cluster3	Q68EM7	ARHGAP17	Rho GTPase-activating protein 17	2	4.5937e-12
cluster3	Q86VB7	CD163	Scavenger receptor cysteine-rich type 1 protein M130;Soluble CD163	4	1.2674e-20
cluster3	Q96BX8	MOB3A	MOB kinase activator 3A	1	5.435e-06
cluster3	Q8NHV1	GIMAP7	GTPase IMAP family member 7	1	7.6293e-06
cluster3	Q86WV1	SKAP1	Src kinase-associated phosphoprotein 1	1	1.2544e-10
cluster3	Q14699	RFTN1	Raftlin	2	9.4662e-08
cluster3	Q96CV9	OPTN	Optineurin	2	2.6481e-08
cluster3	O14776	TCERG1	Transcription elongation regulator 1	1	0.00010607
cluster3	Q9NTX5	ECHDC1	Ethylmalonyl-CoA decarboxylase	3	4.6706e-13
cluster3	Q15628	TRADD	Tumor necrosis factor receptor type 1-associated DEATH domain protein	1	3.0172e-05
cluster3	Q9P107	GMIP	GEM-interacting protein	1	5.4472e-05
cluster3	Q14761	PTPRCAP	Protein tyrosine phosphatase receptor type C-associated protein	3	2.4557e-07
cluster3	Q9BT23	LIMD2	LIM domain-containing protein 2	1	4.8589e-11
cluster3	Q92888	ARHGEF1	Rho guanine nucleotide exchange factor 1	7	2.2613e-26
cluster3	P13761;Q9TQE0	HLA-DRB1	HLA class II histocompatibility antigen, DRB1-7 beta chain;HLA class II histocompatibility antigen, DRB1-9 beta chain	6	6.2085e-50
cluster3	Q6P179	ERAP2	Endoplasmic reticulum aminopeptidase 2	1	3.0567e-10
cluster3	O94804	STK10	Serine/threonine-protein kinase 10	4	1.828e-15
cluster3	Q96C19	EFHD2	EF-hand domain-containing protein D2	10	2.0903e-134
cluster3	Q8WWW0	RASSF5	Ras association domain-containing protein 5	1	6.7992e-05
cluster3	Q8IUI8	CRLF3	Cytokine receptor-like factor 3	2	8.6444e-06
cluster3	Q13315	ATM	Serine-protein kinase ATM	4	1.1522e-10
cluster3	Q8NF50	DOCK8	Dedicator of cytokinesis protein 8	3	2.0556e-09
cluster3	Q9NUL5	C19orf66	UPF0515 protein C19orf66	1	5.9875e-05
cluster3	Q92633	LPAR1	Lysophosphatidic acid receptor 1	1	0.00083804
cluster3	Q9BS40	LXN	Latexin	1	0.00070968
cluster3	Q8NDB2	BANK1	B-cell scaffold protein with ankyrin repeats	1	6.2195e-05
cluster3	Q6IBS0	TWF2	Twinfilin-2	7	7.4487e-34
cluster3	Q96P48	ARAP1	Arf-GAP with Rho-GAP domain, ANK repeat and PH domain-containing protein 1	1	8.7237e-05
cluster3	P55145	MANF	Mesencephalic astrocyte-derived neurotrophic factor	4	7.6743e-20
cluster3	Q8IV04	TBC1D10C	Carabin	1	0.00021846
cluster3	Q09161	NCBP1	Nuclear cap-binding protein subunit 1	1	2.7062e-07
cluster3	Q4V9L6	TMEM119	Transmembrane protein 119	1	3.2506e-06
cluster3	Q8TD55	PLEKHO2	Pleckstrin homology domain-containing family O member 2	2	3.4658e-12
cluster3	P36269	GGT5	Gamma-glutamyltransferase 5;Gamma-glutamyltransferase 5 heavy chain;Gamma-glutamyltransferase 5 light chain	2	1.0934e-32
cluster3	Q9HB19	PLEKHA2	Pleckstrin homology domain-containing family A member 2	1	0.0007535
cluster3	P09417	QDPR	Dihydropteridine reductase	1	0.0012679
cluster3	P59666;P59665	DEFA3;DEFA1	Neutrophil defensin 3;HP 3-56;Neutrophil defensin 2;Neutrophil defensin 1;HP 1-56;Neutrophil defensin 2	4	3.903e-12
cluster3	Q8NBQ5	HSD17B11	Estradiol 17-beta-dehydrogenase 11	2	3.3523e-06
cluster4	O75356	ENTPD5	Ectonucleoside triphosphate diphosphohydrolase 5	4	5.9715e-14
cluster4	P54868;Q01581	HMGCS2	Hydroxymethylglutaryl-CoA synthase, mitochondrial	10	7.9032e-47
cluster4	Q8N118	CYP4X1	Cytochrome P450 4X1	3	2.6647e-16
cluster4	P04066	FUCA1	Tissue alpha-L-fucosidase	1	7.0974e-06
cluster4	Q9GZZ9	UBA5	Ubiquitin-like modifier-activating enzyme 5	2	4.5475e-08
cluster4	O43665	RGS10	Regulator of G-protein signaling 10	3	1.4787e-15
cluster4	Q01085	TIAL1	Nucleolysin TIAR	1	4.1701e-09
cluster4	O15320	CTAGE5	cTAGE family member 5	1	0.00059684
cluster4	O15116	LSM1	U6 snRNA-associated Sm-like protein LSm1	2	2.0558e-05
cluster4	P51513	NOVA1	RNA-binding protein Nova-1	2	4.8456e-07
cluster4	Q15847	ADIRF	Adipogenesis regulatory factor	2	4.3783e-07
cluster4	Q9Y6U3	SCIN	Adseverin	10	1.482e-82
cluster4	A6NHQ2	FBLL1	rRNA/tRNA 2-O-methyltransferase fibrillarin-like protein 1	1	6.9951e-08
cluster4	P51580	TPMT	Thiopurine S-methyltransferase	2	2.3131e-54
cluster4	O75521	ECI2	Enoyl-CoA delta isomerase 2, mitochondrial	2	6.4171e-05
cluster4	Q8TB37	NUBPL	Iron-sulfur protein NUBPL	2	5.9604e-08
cluster4	Q13618	CUL3	Cullin-3	1	0.00018505
cluster4	Q8WU39	MZB1	Marginal zone B- and B1-cell-specific protein	4	3.854e-21
cluster4	P41567;O60739	EIF1	Eukaryotic translation initiation factor 1	3	6.0406e-26
cluster4	O00116	AGPS	Alkyldihydroxyacetonephosphate synthase, peroxisomal	2	5.2224e-12
cluster4	P22612	PRKACG	cAMP-dependent protein kinase catalytic subunit gamma	1	2.3784e-06
cluster4	Q9BPX5	ARPC5L	Actin-related protein 2/3 complex subunit 5-like protein	2	3.1968e-11
cluster4	Q9HAV7	GRPEL1	GrpE protein homolog 1, mitochondrial	3	7.482e-09
cluster4	O43291	SPINT2	Kunitz-type protease inhibitor 2	2	6.3483e-06
cluster4	P52789;P52790	HK2	Hexokinase-2	3	1.9821e-17
cluster4	Q07866;Q9H0B6	KLC1;KLC2	Kinesin light chain 1;Kinesin light chain 2	4	5.4289e-08
cluster4	Q9Y3A5	SBDS	Ribosome maturation protein SBDS	2	4.7594e-05
cluster4	Q9Y5L0	TNPO3	Transportin-3	2	5.863e-06
cluster4	P08842	STS	Steryl-sulfatase	5	1.0949e-18
cluster4	P40199	CEACAM6	Carcinoembryonic antigen-related cell adhesion molecule 6	3	1.6063e-68
cluster4	O95881	TXNDC12	Thioredoxin domain-containing protein 12	4	3.7783e-13
cluster4	P37268	FDFT1	Squalene synthase	7	1.74e-28
cluster4	O43272	PRODH	Proline dehydrogenase 1, mitochondrial	4	4.1995e-27
cluster4	O95571	ETHE1	Protein ETHE1, mitochondrial	2	5.8047e-11
cluster4	Q14566	MCM6	DNA replication licensing factor MCM6	4	1.9908e-07
cluster4	Q96HE7	ERO1L	ERO1-like protein alpha	6	6.9623e-71
cluster4	Q9UPQ0	LIMCH1	LIM and calponin homology domains-containing protein 1	2	2.915e-06
cluster4	O15296	ALOX15B	Arachidonate 15-lipoxygenase B	21	1.2209e-126
cluster4	P22061	PCMT1	Protein-L-isoaspartate(D-aspartate) O-methyltransferase	8	6.9602e-124
cluster4	P51178	PLCD1	1-phosphatidylinositol 4,5-bisphosphate phosphodiesterase delta-1	2	1.0835e-11
cluster4	Q04941	PLP2	Proteolipid protein 2	1	1.5905e-07
cluster4	P17735	TAT	Tyrosine aminotransferase	5	8.8142e-12
cluster4	P48163	ME1	NADP-dependent malic enzyme	14	4.2978e-53
cluster4	P11086	PNMT	Phenylethanolamine N-methyltransferase	2	1.5792e-15
cluster4	P04626	ERBB2	Receptor tyrosine-protein kinase erbB-2	32	0
cluster4	Q14451	GRB7	Growth factor receptor-bound protein 7	6	2.3183e-31
cluster4	Q9UD71	PPP1R1B	Protein phosphatase 1 regulatory subunit 1B	4	5.9399e-88
cluster4	Q9BRT3	MIEN1	Migration and invasion enhancer 1	6	8.5945e-45
cluster4	Q92614	MYO18A	Unconventional myosin-XVIIIa	20	1.1814e-156
cluster4	Q6W4X9	MUC6	Mucin-6	4	7.2558e-10
cluster4	Q14894	CRYM	Thiomorpholine-carboxylate dehydrogenase	2	9.4939e-11
cluster4	Q92526	CCT6B	T-complex protein 1 subunit zeta-2	2	1.0877e-17
cluster4	Q9UHV5	RAPGEFL1	Rap guanine nucleotide exchange factor-like 1	2	5.4985e-11
cluster4	Q14449	GRB14	Growth factor receptor-bound protein 14	2	1.1934e-12
cluster4	Q9H892	TTC12	Tetratricopeptide repeat protein 12	1	0.001626
cluster4	Q14376	GALE	UDP-glucose 4-epimerase	2	2.8931e-18
cluster4	Q14554	PDIA5	Protein disulfide-isomerase A5	3	5.699e-11
cluster4	O95372	LYPLA2	Acyl-protein thioesterase 2	3	1.15e-19
cluster4	O95340	PAPSS2	Bifunctional 3-phosphoadenosine 5-phosphosulfate synthase 2;Sulfate adenylyltransferase;Adenylyl-sulfate kinase	16	2.3463e-83
cluster4	Q6PCE3	PGM2L1	Glucose 1,6-bisphosphate synthase	5	1.3853e-19
cluster4	P49023	PXN	Paxillin	2	1.6528e-08
cluster4	P62877	RBX1	E3 ubiquitin-protein ligase RBX1	1	6.5659e-06
cluster4	O94886	TMEM63A	Transmembrane protein 63A	2	4.1796e-07
cluster4	Q14318	FKBP8	Peptidyl-prolyl cis-trans isomerase FKBP8	1	2.2963e-07
cluster4	Q6UWP7	LCLAT1	Lysocardiolipin acyltransferase 1	1	7.2536e-05
cluster4	Q9Y4P1	ATG4B	Cysteine protease ATG4B	1	1.1506e-05
cluster4	Q9NUQ8	ABCF3	ATP-binding cassette sub-family F member 3	2	0.00014287
cluster4	Q5T9A4	ATAD3B	ATPase family AAA domain-containing protein 3B	1	3.1569e-19
cluster4	Q99574	SERPINI1	Neuroserpin	3	6.8292e-12
cluster4	P56377	AP1S2	AP-1 complex subunit sigma-2	1	0.0018766
cluster4	Q8N1S5	SLC39A11	Zinc transporter ZIP11	1	6.1014e-05
cluster4	Q14435	GALNT3	Polypeptide N-acetylgalactosaminyltransferase 3	3	4.5553e-32
cluster4	Q9NP61	ARFGAP3	ADP-ribosylation factor GTPase-activating protein 3	1	0.00025775
cluster5	P29966	MARCKS	Myristoylated alanine-rich C-kinase substrate	8	1.7301e-75
cluster5	P08758	ANXA5	Annexin A5	23	0
cluster5	P18669;P15259;Q8N0Y7	PGAM1	Phosphoglycerate mutase 1	13	2.2454e-174
cluster5	P06756	ITGAV	Integrin alpha-V;Integrin alpha-V heavy chain;Integrin alpha-V light chain	9	2.2465e-43
cluster5	P50454	SERPINH1	Serpin H1	19	0
cluster5	P00558;P07205	PGK1	Phosphoglycerate kinase 1	25	0
cluster5	P02794	FTH1	Ferritin heavy chain	12	7.2264e-136
cluster5	P12814;P35609;Q08043	ACTN1	Alpha-actinin-1	38	0
cluster5	P02545	LMNA	Prelamin-A/C;Lamin-A/C	56	0
cluster5	P21291	CSRP1	Cysteine and glycine-rich protein 1	9	4.873e-63
cluster5	Q15746	MYLK	Myosin light chain kinase, smooth muscle;Myosin light chain kinase, smooth muscle, deglutamylated form	16	7.8203e-71
cluster5	P13797	PLS3	Plastin-3	16	3.0152e-256
cluster5	P09493	TPM1	Tropomyosin alpha-1 chain	33	0
cluster5	Q05682	CALD1	Caldesmon	30	8.9637e-246
cluster5	P24844	MYL9	Myosin regulatory light polypeptide 9	2	3.4417e-291
cluster5	P68032;P68133	ACTC1;ACTA1	Actin, alpha cardiac muscle 1;Actin, alpha skeletal muscle	10	0
cluster5	Q9NR12	PDLIM7	PDZ and LIM domain protein 7	5	1.2432e-15
cluster5	Q01995	TAGLN	Transgelin	18	3.03e-239
cluster5	Q8WX93	PALLD	Palladin	13	1.0084e-83
cluster5	Q14195	DPYSL3	Dihydropyrimidinase-related protein 3	22	0
cluster5	Q15404	RSU1	Ras suppressor protein 1	5	4.2902e-31
cluster5	Q96AC1	FERMT2	Fermitin family homolog 2	7	1.0881e-20
cluster5	Q13308	PTK7	Inactive tyrosine-protein kinase 7	8	4.9703e-33
cluster5	Q96S97	MYADM	Myeloid-associated differentiation marker	2	3.4312e-29
cluster5	Q9BUF5	TUBB6	Tubulin beta-6 chain	6	4.1348e-171
cluster5	Q13885	TUBB2A	Tubulin beta-2A chain	1	0
cluster6	O15270	SPTLC2	Serine palmitoyltransferase 2	2	2.7918e-11
cluster6	O15254	ACOX3	Peroxisomal acyl-coenzyme A oxidase 3	12	2.8035e-84
cluster6	P15941	MUC1	Mucin-1;Mucin-1 subunit alpha;Mucin-1 subunit beta	6	1.8144e-165
cluster6	O96011	PEX11B	Peroxisomal membrane protein 11B	2	9.9035e-07
cluster6	O95857	TSPAN13	Tetraspanin-13	1	4.6909e-08
cluster6	Q8IV36	HID1	Protein HID1	3	1.1158e-06
cluster6	P78381	SLC35A2	UDP-galactose translocator	1	0.00068317
cluster6	Q15392	DHCR24	Delta(24)-sterol reductase	7	2.198e-22
cluster6	Q6NTF9	RHBDD2	Rhomboid domain-containing protein 2	1	2.6611e-07
cluster6	Q8NCL4	GALNT6	Polypeptide N-acetylgalactosaminyltransferase 6	8	5.8806e-109
cluster6	Q15067	ACOX1	Peroxisomal acyl-coenzyme A oxidase 1	5	9.5413e-21
cluster6	P15104	GLUL	Glutamine synthetase	8	1.3714e-37
cluster6	Q56VL3	OCIAD2	OCIA domain-containing protein 2	6	3.9862e-18
cluster6	Q8N357	SLC35F6	Solute carrier family 35 member F6	2	5.0712e-06
cluster6	Q9NYP7	ELOVL5	Elongation of very long chain fatty acids protein 5	1	1.3293e-07
cluster6	Q96NB2	SFXN2	Sideroflexin-2	6	4.2473e-18
cluster6	Q86SF2	GALNT7	N-acetylgalactosaminyltransferase 7	12	2.1593e-136
cluster6	Q9UH62	ARMCX3	Armadillo repeat-containing X-linked protein 3	2	3.598e-34
cluster6	P53801	PTTG1IP	Pituitary tumor-transforming gene 1 protein-interacting protein	1	3.1293e-05
cluster6	Q9UNE7	STUB1	E3 ubiquitin-protein ligase CHIP	4	1.2151e-08
cluster6	Q9BYJ9;Q7Z739	YTHDF1;YTHDF3	YTH domain family protein 1;YTH domain family protein 3	1	2.5189e-08
cluster6	Q9BUP0	EFHD1	EF-hand domain-containing protein D1	7	2.9037e-53
cluster6	Q9BV36	MLPH	Melanophilin	8	1.2734e-28
cluster7	Q02224	CENPE	Centromere-associated protein E	2	0.00012146
cluster7	P15291	B4GALT1	Beta-1,4-galactosyltransferase 1;Lactose synthase A protein;N-acetyllactosamine synthase;Beta-N-acetylglucosaminylglycopeptide beta-1,4-galactosyltransferase;Beta-N-acetylglucosaminyl-glycolipid beta-1,4-galactosyltransferase;Processed beta-1,4-galactosyltransferase 1	2	6.0007e-08
cluster7	P06280	GLA	Alpha-galactosidase A	7	2.4962e-62
cluster7	P51688	SGSH	N-sulphoglucosamine sulphohydrolase	4	4.3268e-23
cluster7	Q16762	TST	Thiosulfate sulfurtransferase	9	3.1422e-49
cluster7	P50226;P50225	SULT1A2;SULT1A1	Sulfotransferase 1A2;Sulfotransferase 1A1	4	1.2437e-11
cluster7	P09914	IFIT1	Interferon-induced protein with tetratricopeptide repeats 1	4	1.324e-14
cluster7	O14933	UBE2L6	Ubiquitin/ISG15-conjugating enzyme E2 L6	2	4.3817e-11
cluster7	P05161	ISG15	Ubiquitin-like protein ISG15	6	3.8002e-19
cluster7	P20591	MX1	Interferon-induced GTP-binding protein Mx1;Interferon-induced GTP-binding protein Mx1, N-terminally processed	22	2.1226e-148
cluster7	P29728	OAS2	2-5-oligoadenylate synthase 2	6	1.1818e-56
cluster7	Q9Y6K5	OAS3	2-5-oligoadenylate synthase 3	6	2.6816e-20
cluster7	Q63HN8	RNF213	E3 ubiquitin-protein ligase RNF213	9	3.9079e-34
cluster7	Q8IXQ6	PARP9	Poly [ADP-ribose] polymerase 9	3	6.0356e-10
cluster7	Q10589	BST2	Bone marrow stromal antigen 2	4	8.9823e-13
cluster7	Q9BQE5	APOL2	Apolipoprotein L2	3	1.4063e-14
cluster7	C9JI98	TMEM238	Transmembrane protein 238	1	8.3968e-05
cluster7	P06401	PGR	Progesterone receptor	4	8.9155e-38
cluster7	P56159	GFRA1	GDNF family receptor alpha-1	2	4.1103e-09
cluster7	O14975	SLC27A2	Very long-chain acyl-CoA synthetase	12	2.604e-67
cluster7	P25815	S100P	Protein S100-P	6	2.4884e-112
cluster7	P50336	PPOX	Protoporphyrinogen oxidase	3	3.0766e-14
cluster7	P57764	GSDMD	Gasdermin-D	4	5.7412e-13
cluster7	O95817	BAG3	BAG family molecular chaperone regulator 3	3	4.1119e-11
cluster7	O95197	RTN3	Reticulon-3	1	0.00046426
cluster7	P15313	ATP6V1B1	V-type proton ATPase subunit B, kidney isoform	5	9.9022e-75
cluster7	P23771	GATA3	Trans-acting T-cell-specific transcription factor GATA-3	1	8.2491e-06
cluster7	P80404	ABAT	4-aminobutyrate aminotransferase, mitochondrial	5	1.5216e-22
cluster7	P43007	SLC1A4	Neutral amino acid transporter A	5	1.373e-14
cluster7	P13164;Q01629;Q01628	IFITM1;IFITM2;IFITM3	Interferon-induced transmembrane protein 1;Interferon-induced transmembrane protein 2;Interferon-induced transmembrane protein 3	2	4.7554e-36
cluster7	P10636	MAPT	Microtubule-associated protein tau	3	7.1785e-08
cluster7	Q8TCU6	PREX1	Phosphatidylinositol 3,4,5-trisphosphate-dependent Rac exchanger 1 protein	14	5.3337e-83
cluster7	P03372	ESR1	Estrogen receptor	1	6.1061e-05
cluster7	Q9NWS8	RMND1	Required for meiotic nuclear division protein 1 homolog	5	1.3334e-65
cluster7	Q13938	CAPS	Calcyphosin	9	6.2125e-56
cluster7	P31323	PRKAR2B	cAMP-dependent protein kinase type II-beta regulatory subunit	3	1.1309e-18
cluster7	O75438	NDUFB1	NADH dehydrogenase [ubiquinone] 1 beta subcomplex subunit 1	1	0.00043612
cluster7	Q9BUR5	APOO	Apolipoprotein O	1	0.0020864
cluster7	Q9Y3D7	PAM16	Mitochondrial import inner membrane translocase subunit TIM16	4	1.8024e-20
cluster7	Q8WY22	BRI3BP	BRI3-binding protein	1	0.0012334
cluster7	Q8TB36	GDAP1	Ganglioside-induced differentiation-associated protein 1	4	4.3556e-38
cluster7	Q5SRH9	TTC39A	Tetratricopeptide repeat protein 39A	3	8.8813e-12
cluster7	Q96CM8	ACSF2	Acyl-CoA synthetase family member 2, mitochondrial	4	6.59e-11
cluster7	Q96NY7	CLIC6	Chloride intracellular channel protein 6	16	4.5601e-267
cluster7	Q13268	DHRS2	Dehydrogenase/reductase SDR family member 2	17	1.2348e-174
cluster7	Q9C002	NMES1	Normal mucosa of esophagus-specific gene 1 protein	5	1.1997e-25
cluster7	Q9Y365	STARD10	PCTP-like protein	10	1.3223e-63
cluster7	P13284	IFI30	Gamma-interferon-inducible lysosomal thiol reductase	5	2.1151e-38
cluster7	Q9H3K2	GHITM	Growth hormone-inducible transmembrane protein	4	3.7885e-14
cluster7	P52306	RAP1GDS1	Rap1 GTPase-GDP dissociation stimulator 1	13	1.9165e-52
cluster7	Q93084	ATP2A3	Sarcoplasmic/endoplasmic reticulum calcium ATPase 3	8	1.1076e-96
cluster7	Q96BI1	SLC22A18	Solute carrier family 22 member 18	2	4.8447e-06
cluster7	O43809	NUDT21	Cleavage and polyadenylation specificity factor subunit 5	2	7.7028e-10
cluster7	O43678	NDUFA2	NADH dehydrogenase [ubiquinone] 1 alpha subcomplex subunit 2	1	4.2986e-07
cluster7	Q8TCD5	NT5C	5(3)-deoxyribonucleotidase, cytosolic type	3	1.9331e-12
cluster7	Q9H2U2	PPA2	Inorganic pyrophosphatase 2, mitochondrial	4	1.5266e-15
cluster7	Q7Z7K6	CENPV	Centromere protein V	3	1.0881e-18
cluster7	Q96DC8	ECHDC3	Enoyl-CoA hydratase domain-containing protein 3, mitochondrial	3	5.3853e-11
cluster7	Q15370	TCEB2	Transcription elongation factor B polypeptide 2	5	3.8934e-29
cluster7	P18440	NAT1	Arylamine N-acetyltransferase 1	17	3.7709e-142
cluster7	P28290	SSFA2	Sperm-specific antigen 2	4	2.3628e-09
cluster7	P55259	GP2	Pancreatic secretory granule membrane major glycoprotein GP2	8	4.2479e-88
cluster7	Q9HC84	MUC5B	Mucin-5B	37	6.358e-243
cluster7	Q2M3G4	SHROOM1	Protein Shroom1	2	5.1754e-15
cluster7	Q6ZUI0	TPRG1	Tumor protein p63-regulated gene 1 protein	13	4.3293e-50
cluster7	Q96KC8	DNAJC1	DnaJ homolog subfamily C member 1	7	3.0238e-27
cluster7	Q5T2W1;A8MUH7	PDZK1;PDZK1P1	Na(+)/H(+) exchange regulatory cofactor NHE-RF3;Putative PDZ domain-containing protein 1P	9	2.9154e-108
cluster7	Q9UMX5	NENF	Neudesin	2	1.1194e-12
cluster7	Q13501	SQSTM1	Sequestosome-1	5	4.592e-91
cluster7	P40123	CAP2	Adenylyl cyclase-associated protein 2	4	1.1643e-18
cluster7	Q9UHY7	ENOPH1	Enolase-phosphatase E1	2	2.9806e-06
cluster7	Q15121	PEA15	Astrocytic phosphoprotein PEA-15	6	2.3537e-63
cluster7	Q13136	PPFIA1	Liprin-alpha-1	2	0.0001523
cluster7	Q7Z2Z2	EFTUD1	Elongation factor Tu GTP-binding domain-containing protein 1	2	3.4256e-07
cluster7	Q9UKK3	PARP4	Poly [ADP-ribose] polymerase 4	4	1.4108e-31
cluster7	O60568	PLOD3	Procollagen-lysine,2-oxoglutarate 5-dioxygenase 3	2	3.0452e-19
cluster7	P52292	KPNA2	Importin subunit alpha-2	5	1.2807e-25
cluster7	O00154	ACOT7	Cytosolic acyl coenzyme A thioester hydrolase	4	4.8506e-20
cluster7	O00767	SCD	Acyl-CoA desaturase	3	1.8955e-09
cluster7	P11166	SLC2A1	Solute carrier family 2, facilitated glucose transporter member 1	2	4.9348e-06
cluster7	Q6NUM9	RETSAT	All-trans-retinol 13,14-reductase	2	1.2671e-06
cluster7	Q9UIL1	SCOC	Short coiled-coil protein	1	7.1821e-05
cluster7	Q71RC2	LARP4	La-related protein 4	1	4.7193e-06
cluster7	Q9Y5Q9	GTF3C3	General transcription factor 3C polypeptide 3	1	1.5888e-05
cluster7	Q9H490	PIGU	Phosphatidylinositol glycan anchor biosynthesis class U protein	2	3.433e-06
cluster7	Q9UBM7	DHCR7	7-dehydrocholesterol reductase	6	5.5932e-20
cluster7	Q658Y4	FAM91A1	Protein FAM91A1	1	6.7176e-12
cluster7	P52594	AGFG1	Arf-GAP domain and FG repeat-containing protein 1	1	0.0017852
cluster7	Q9Y3B7	MRPL11	39S ribosomal protein L11, mitochondrial	2	3.6784e-08
