# Supplementary material for: Proteomic characterization of microdissected breast tissue environment provides a protein‐level overview of malignant transformation
Source: Proteomics. 2017 Mar 7;17(5):1600213. doi: 10.1002/pmic.201600213 (PMC5347865; doi:10.1002/pmic.201600213)
Supplement: Supplementary file 5 — Supplemental table 4. Differentially abundant proteins between benign and malignant epithelium and benign and malignant stroma [file PMIC-17-na-s005.xlsx]

## Sheet: Blad1
Supplemental table 4. Differentially abundant proteins between benign and malignant epithelium and benign and malignant stroma
				normal versus invasive tumor epithelium			normal versus invasive stroma
Protein IDs	Protein names	Gene names	PEP	log2 fold-change	welch P	est. degrees of freedom	log2 fold-change	welch P	est. degrees of freedom
P35749	Myosin-11	MYH11	0	-9.97278	1.43781e-17	29.8791	1.79767	0.275755	9.86609
P55268	Laminin subunit beta-2	LAMB2	0	-9.52639	5.59242e-16	18.1841	0.929153	0.82637	2.63505
P39060	Collagen alpha-1(XVIII) chain;Endostatin	COL18A1	3.73e-95	-6.77561	7.42848e-16	26.9741	0.536433	0.821609	2.65043
P04083	Annexin A1	ANXA1	0	-3.99491	1.44977e-15	28.8552	1.17216	0.100897	7.66592
P14543	Nidogen-1	NID1	9.78e-99	-8.5284	1.75428e-15	23.4541	0.894055	0.736704	3.49218
P11047	Laminin subunit gamma-1	LAMC1	0	-7.37735	3.32277e-15	28.0202	1.03145	0.412813	12.9962
P16144	Integrin beta-4	ITGB4	5.81e-173	-5.84644	7.6542e-15	29.9295		1
Q6NZI2	Polymerase I and transcript release factor	PTRF	1.56e-271	-5.01384	8.00571e-15	30.6482	1.51815	0.0994901	10.0658
P02462;P29400	Collagen alpha-1(IV) chain;Arresten	COL4A1	4.7e-134	-6.73707	1.78855e-14	29.8415	-0.60028	0.623288	8.45988
Q99805	Transmembrane 9 superfamily member 2	TM9SF2	4.31e-102	2.00768	2.24854e-14	27.7752	0.133609	1
P98160	Basement membrane-specific heparan sulfate proteoglycan core protein;Endorepellin;LG3 peptide	HSPG2	0	-7.01491	5.01649e-14	28.122	3.24178	0.0516583	12.8873
Q9Y6C2	EMILIN-1	EMILIN1	0	-5.51609	6.86278e-14	23.8162	1.59206	0.0875508	12.8851
P08572	Collagen alpha-2(IV) chain;Canstatin	COL4A2	4.38e-206	-7.32791	7.81808e-14	28.6045	-0.662017	0.688156	7.69856
P02790	Hemopexin	HPX	1.61e-112	-3.95754	1.19702e-13	30.9392	-2.06318	0.0234364	8.9867
P01008;CON__P41361	Antithrombin-III	SERPINC1	2.51e-235	-7.35292	1.22236e-13	21.6637	-0.35536	0.621111	13.9576
P17844	Probable ATP-dependent RNA helicase DDX5	DDX5	2.82e-102	1.69083	7.71259e-13	28.7672		1
Q03135;P56539	Caveolin-1	CAV1	2.8e-43	-5.75703	1.74462e-12	24.647	3.21152	0.00799337	9.89324
P23229	Integrin alpha-6;Integrin alpha-6 heavy chain;Integrin alpha-6 light chain	ITGA6	8.66e-99	-4.65634	1.89758e-12	27.4144		1
P60660;P14649	Myosin light polypeptide 6	MYL6	1.7e-251	-1.067	2.21208e-12	30.1165	2.35838	0.045942	12.1701
Q9UN36	Protein NDRG2	NDRG2	2.79e-30	-3.77984	4.69137e-12	25.2246	0.200687	0.621023	8.72727
P48444	Coatomer subunit delta	ARCN1	1.11e-179	1.16722	5.52332e-12	29.3311	1.74028	0.188902	2.28849
P09493	Tropomyosin alpha-1 chain	TPM1	0	-2.46565	7.14825e-12	24.6926	2.59415	0.0186788	12.9442
P05556	Integrin beta-1	ITGB1	1.08e-100	-1.49015	7.46105e-12	29.8396	1.18354	0.303363	3.7876
P01766;P01763;P01767;P01777	Ig heavy chain V-III region BRO;Ig heavy chain V-III region WEA;Ig heavy chain V-III region BUT;Ig heavy chain V-III region TEI		1.48e-60	-3.96095	1.11918e-11	23.6216	-0.999188	0.0742062	9.19607
O95202	LETM1 and EF-hand domain-containing protein 1, mitochondrial	LETM1	1.23e-82	2.45402	1.35925e-11	24.8991		1
Q15369	Transcription elongation factor B polypeptide 1	TCEB1	2.41e-24	1.16861	1.40508e-11	26.1074		1
P19012	Keratin, type I cytoskeletal 15	KRT15	0	-6.72544	1.47469e-11	30.8169	-2.4017	0.410887	6.60157
P53621	Coatomer subunit alpha;Xenin;Proxenin	COPA	4.54e-188	1.21726	2.13304e-11	23.586	2.83126	0.482222	1.01471
P02545	Prelamin-A/C;Lamin-A/C	LMNA	0	-1.31899	4.27661e-11	30.9988	0.512848	0.554646	12.2549
Q9UH99	SUN domain-containing protein 2	SUN2	1.54e-41	-1.96913	5.23962e-11	28.9865		1
Q05682	Caldesmon	CALD1	8.96e-246	-3.37371	6.03532e-11	29.4016	4.04127	0.00936224	11.9859
O96011	Peroxisomal membrane protein 11B	PEX11B	9.9e-07	2.7256	6.1052e-11	30.999		1
P08238;Q58FF7;Q58FF6;Q58FG1	Heat shock protein HSP 90-beta	HSP90AB1	0	1.29707	1.0981e-10	27.3801	2.59004	0.0615659	10.6984
Q01082	Spectrin beta chain, non-erythrocytic 1	SPTBN1	0	-1.35502	1.33656e-10	27.1952	1.81869	0.0537304	12.4032
P51911	Calponin-1	CNN1	1.54e-139	-8.59909	1.892e-10	20.1434	3.71016	0.0131036	6.93149
Q9Y3E7	Charged multivesicular body protein 3	CHMP3	6.22e-09	1.04547	2.28665e-10	29.4511		1
P28288	ATP-binding cassette sub-family D member 3	ABCD3	4.67e-57	3.27221	2.30765e-10	20.5724	1.47188	0.0346123	3.00352
P04207;P01605;P01624;P04434	Ig kappa chain V-III region CLL;Ig kappa chain V-I region Lay;Ig kappa chain V-III region POM;Ig kappa chain V-III region VH		1.59e-07	-4.00329	3.32185e-10	15.9286	-0.937877	0.313378	2.02633
P01876	Ig alpha-1 chain C region	IGHA1	5.55e-209	-5.53826	4.0678e-10	17.3768	-1.21071	0.0736953	12.8054
P12814;P35609;Q08043	Alpha-actinin-1	ACTN1	0	-1.73497	4.3715e-10	23.4442	2.01735	0.102541	13.5944
P01834	Ig kappa chain C region	IGKC	0	-3.10778	4.75839e-10	18.9412	-0.835848	0.110123	9.96617
P20774	Mimecan	OGN	8.55e-190	-3.34791	4.89058e-10	30.608	-0.833279	0.283757	13.0198
P01623;P01620;P18136;P18135	Ig kappa chain V-III region WOL;Ig kappa chain V-III region SIE;Ig kappa chain V-III region HIC;Ig kappa chain V-III region HAH		1.31e-125	-4.04467	5.47003e-10	22.0753	-1.06337	0.0694337	10.2944
Q16555	Dihydropyrimidinase-related protein 2	DPYSL2	2.53e-237	-4.0021	5.50782e-10	24.383	1.60923	0.0322797	9.21904
Q15404	Ras suppressor protein 1	RSU1	4.29e-31	-1.62306	5.63158e-10	21.6562	0.716957	0.262372	3.4083
Q96CX2	BTB/POZ domain-containing protein KCTD12	KCTD12	4.52e-59	-2.84888	5.99101e-10	26.1153	1.63073	0.00297756	11.602
P61019	Ras-related protein Rab-2A	RAB2A	1.37e-252	0.986962	7.19979e-10	30.9959	2.64081	0.0148303	6.84078
Q9UM00	Transmembrane and coiled-coil domain-containing protein 1	TMCO1	3.45e-12	1.63997	8.35084e-10	29.8977	0.33639	1
Q6P996;Q6P474	Pyridoxal-dependent decarboxylase domain-containing protein 1	PDXDC1	1.35e-122	3.78488	9.75776e-10	21.7439	0.738111	1
Q9NZN4	EH domain-containing protein 2	EHD2	4.33e-39	-5.69408	9.79693e-10	12.8887	2.24407	0.033279	8.97681
Q16787	Laminin subunit alpha-3	LAMA3	0	-8.21775	1.05131e-09	22.9829	-1.70457	0.326233	3.1275
Q15437	Protein transport protein Sec23B	SEC23B	1.1e-266	1.3447	1.0523e-09	25.7343		1
P53618	Coatomer subunit beta	COPB1	7.12e-162	1.20276	1.15364e-09	21.5206	2.35491	0.274748	1.35214
O14579	Coatomer subunit epsilon	COPE	9.34e-30	1.48294	1.44907e-09	20.8731	-0.398933	1
P51608	Methyl-CpG-binding protein 2	MECP2	1.98e-54	-2.90323	1.54401e-09	21.239		1
O75390	Citrate synthase, mitochondrial	CS	8.09e-120	1.0174	1.57612e-09	30.9516	1.99871	0.000587205	5.68237
P12429	Annexin A3	ANXA3	8.84e-205	-4.26055	1.6485e-09	28.9978	1.03926	0.391837	5.98478
Q03252	Lamin-B2	LMNB2	8.63e-255	-1.28362	1.88699e-09	30.5041	2.22375	0.107829	6.22374
P21333	Filamin-A	FLNA	0	-2.0326	1.89152e-09	30.9854	3.70345	0.00588966	12.9607
Q01995	Transgelin	TAGLN	3.03e-239	-3.36961	2.07133e-09	29.3029	3.60536	0.00953103	11.425
Q969X5	Endoplasmic reticulum-Golgi intermediate compartment protein 1	ERGIC1	6.23e-129	2.15491	2.13e-09	27.0888	-0.0452347	0.979658	1.14022
Q13595	Transformer-2 protein homolog alpha	TRA2A	1.41e-39	1.39053	2.41635e-09	19.7587		1
O14974	Protein phosphatase 1 regulatory subunit 12A	PPP1R12A	1.4e-06	-1.45719	2.59932e-09	23.3362		1
A6NL28	Putative tropomyosin alpha-3 chain-like protein		2.69e-145	1.08597	2.69668e-09	30.943	0.134422	1
Q9H3P7	Golgi resident protein GCP60	ACBD3	9.92e-59	2.11451	2.82631e-09	18.7216		1
Q14112	Nidogen-2	NID2	1.43e-90	-4.56571	3.12608e-09	13.3989	0.436268	0.869449	1.26394
Q13813	Spectrin alpha chain, non-erythrocytic 1	SPTAN1	0	-1.02897	3.76166e-09	29.8999	0.0755596	0.944365	12.6157
P62495	Eukaryotic peptide chain release factor subunit 1	ETF1	1.63e-39	0.958679	4.37593e-09	30.8999	0.464005	1
Q9HC07	Transmembrane protein 165	TMEM165	6.94e-29	2.04352	4.74581e-09	23.9901	-0.356405	0.655493	10.2001
Q8IXI1	Mitochondrial Rho GTPase 2	RHOT2	7.26e-18	1.77176	5.0422e-09	30.9601		1
P35579;REV__Q9UKV3	Myosin-9	MYH9	0	-1.04419	5.82063e-09	30.9876	2.66899	0.070881	10.0733
P09211	Glutathione S-transferase P	GSTP1	0	-3.58048	5.86017e-09	27.6049	-0.0617402	0.920597	12.4016
Q96JB2	Conserved oligomeric Golgi complex subunit 3	COG3	1.14e-05	1.20953	6.6112e-09	23.8193		1
Q58FF8	Putative heat shock protein HSP 90-beta 2	HSP90AB2P	9.57e-207	1.22288	6.9894e-09	26.8698	1.58367	1
P07814	Bifunctional glutamate/proline--tRNA ligase;Glutamate--tRNA ligase;Proline--tRNA ligase	EPRS	7.09e-161	0.899097	7.03979e-09	30.1198	0.924743	0.161183	2.97728
P11142	Heat shock cognate 71 kDa protein	HSPA8	0	0.924503	7.23819e-09	24.7868	2.03924	0.0532537	13.7897
Q9BQE3	Tubulin alpha-1C chain	TUBA1C	0	1.75569	7.59836e-09	29.7997		1
P61106	Ras-related protein Rab-14	RAB14	8.27e-143	0.579553	8.03471e-09	29.5227	2.90482	0.00492686	10.6464
Q9BV40	Vesicle-associated membrane protein 8	VAMP8	5.99e-30	1.48176	8.19993e-09	29.3382	-2.12423	1
P02787	Serotransferrin	TF	0	-2.0148	9.05545e-09	20.0845	-1.09059	0.0337917	11.7118
Q00577	Transcriptional activator protein Pur-alpha	PURA	2.22e-38	-1.56384	9.53257e-09	30.1761	1.15318	0.0581085	2.54339
Q96EY1	DnaJ homolog subfamily A member 3, mitochondrial	DNAJA3	1.51e-16	1.62264	9.84102e-09	28.9392		1
P18206	Vinculin	VCL	0	-1.61923	1.0208e-08	22.7712	2.2389	0.129922	12.9725
O14828	Secretory carrier-associated membrane protein 3	SCAMP3	3.22e-54	1.47592	1.03817e-08	30.2772		1
Q9Y678	Coatomer subunit gamma-1	COPG1	3.88e-238	1.08553	1.04028e-08	28.0652	2.77178	0.00664508	7.47413
P24844	Myosin regulatory light polypeptide 9	MYL9	3.44e-291	-4.06802	1.08251e-08	16.6034	3.18684	0.00126465	7.79201
P35606	Coatomer subunit beta	COPB2	8.04e-277	1.13031	1.12179e-08	17.3477	2.79879	0.207846	2.2629
P02794	Ferritin heavy chain	FTH1	7.23e-136	-3.34446	1.24388e-08	30.8419	2.12985	0.10628	4.60174
Q8IWA5	Choline transporter-like protein 2	SLC44A2	1.02e-23	-1.73485	1.33928e-08	30.3931	-0.840834	1
P61601;P84074;P37235	Neurocalcin-delta;Neuron-specific calcium-binding protein hippocalcin;Hippocalcin-like protein 1	NCALD;HPCA;HPCAL1	4.07e-05	-2.35525	1.38232e-08	18.864	0.93094	1
P31689	DnaJ homolog subfamily A member 1	DNAJA1	2.41e-28	1.38283	1.4819e-08	25.3929		1
Q05707;Q8IWI9	Collagen alpha-1(XIV) chain	COL14A1	0	-7.11809	1.56398e-08	24.3644	-0.763652	0.309981	13.2327
P12109	Collagen alpha-1(VI) chain	COL6A1	0	-2.20846	1.77754e-08	30.236	-0.178003	0.71627	14
Q14444	Caprin-1	CAPRIN1	9.06e-51	1.16174	1.9692e-08	23.8468	0.00482623	1
Q9H9B4	Sideroflexin-1	SFXN1	1.31e-127	1.83291	2.03432e-08	30.5864		1
P51659	Peroxisomal multifunctional enzyme type 2;(3R)-hydroxyacyl-CoA dehydrogenase;Enoyl-CoA hydratase 2	HSD17B4	4.33e-205	1.79521	2.05869e-08	30.4786	1.63065	0.077852	3.33257
Q96P70	Importin-9	IPO9	2.25e-44	1.32434	2.08032e-08	30.6803	1.21346	0.342286	2.07705
B9A064;P0CG04	Immunoglobulin lambda-like polypeptide 5;Ig lambda-1 chain C regions	IGLL5;IGLC1	9.46e-128	-3.43598	2.4973e-08	14.5809	-1.04671	0.0528908	9.50849
Q93077;Q7L7L0;P04908	Histone H2A type 1-C;Histone H2A type 3;Histone H2A type 1-B/E	HIST1H2AC;HIST3H2A;HIST1H2AB	1.18e-158	-1.99659	2.98188e-08	13.2602	1.45729	0.027185	7.35516
Q92542	Nicastrin	NCSTN	1.37e-15	1.37415	3.45287e-08	29.918	-0.44836	1
Q13753	Laminin subunit gamma-2	LAMC2	8.2e-155	-8.81871	3.60803e-08	11.1632		1
Q9NP72	Ras-related protein Rab-18	RAB18	5.44e-67	1.06131	3.98236e-08	25.9366	0.874665	1
Q12931	Heat shock protein 75 kDa, mitochondrial	TRAP1	1.18e-206	1.74812	4.18958e-08	25.5391	0.55163	1
P01833	Polymeric immunoglobulin receptor;Secretory component	PIGR	6.33e-301	-9.92276	4.35041e-08	14.0288		1
P68032;P68133	Actin, alpha cardiac muscle 1;Actin, alpha skeletal muscle	ACTC1;ACTA1	0	-4.47308	4.54454e-08	13.0881	3.40082	0.0116571	10.2314
P22307	Non-specific lipid-transfer protein	SCP2	1.47e-101	1.88372	4.60437e-08	13.517		1
P46459	Vesicle-fusing ATPase	NSF	4.42e-85	1.17567	4.67337e-08	29.3266	-0.375901	1
O76094	Signal recognition particle subunit SRP72	SRP72	3.37e-26	1.40727	4.77342e-08	30.9996	-0.91108	1
Q13177;O75914	Serine/threonine-protein kinase PAK 2;PAK-2p27;PAK-2p34	PAK2	3.08e-41	1.09298	4.82603e-08	29.5538		1
P01591	Immunoglobulin J chain	IGJ	7.54e-52	-7.90935	5.33617e-08	10.9583	-2.51884	0.0358691	13.2343
O95716;P20336	Ras-related protein Rab-3D	RAB3D	1.51e-60	1.92151	5.4925e-08	19.6682	-0.648303	1
Q96DH6	RNA-binding protein Musashi homolog 2	MSI2	5.84e-10	1.25361	5.63469e-08	29.875		1
Q96A49	Synapse-associated protein 1	SYAP1	1.95e-47	2.02432	6.81868e-08	22.832	-0.93041	1
P11766	Alcohol dehydrogenase class-3	ADH5	2.75e-75	-2.12142	7.09676e-08	15.1268	-0.203919	0.742893	6.50952
Q8N6H7	ADP-ribosylation factor GTPase-activating protein 2	ARFGAP2	5.01e-22	1.04913	7.98546e-08	30.5792		1
P0CG06;P0CG05;P0CF74	Ig lambda-3 chain C regions;Ig lambda-2 chain C regions;Ig lambda-6 chain C region	IGLC3;IGLC2;IGLC6	3.14e-118	-2.99522	8.91313e-08	15.5709	-0.998507	0.0772005	10.4922
Q6NTF9	Rhomboid domain-containing protein 2	RHBDD2	2.66e-07	1.45371	8.97759e-08	26.3904		1
Q02388	Collagen alpha-1(VII) chain	COL7A1	0	-10.5194	9.09641e-08	10.3579		1
P51153	Ras-related protein Rab-13	RAB13	1.21e-35	1.44014	1.28168e-07	26.8052		1
P38646	Stress-70 protein, mitochondrial	HSPA9	0	1.05494	1.32413e-07	21.6287	1.66084	0.271953	3.8038
Q9Y5U9	Immediate early response 3-interacting protein 1	IER3IP1	9.69e-14	1.22587	1.32951e-07	30.8257	1.0621	1
O60763	General vesicular transport factor p115	USO1	5.39e-175	1.06951	1.46768e-07	17.9426	-0.892709	0.306873	4.36822
O75844	CAAX prenyl protease 1 homolog	ZMPSTE24	3e-37	1.25679	1.62637e-07	28.0687		1
P13987	CD59 glycoprotein	CD59	2.15e-56	-1.86826	1.65444e-07	30.8521	1.43148	0.0966941	5.38247
P07585	Decorin	DCN	3.3e-251	-3.43398	1.74189e-07	30.9986	-0.909707	0.0377086	13.7765
A0AV96	RNA-binding protein 47	RBM47	5.7e-16	1.28583	1.90471e-07	22.5713		1
O00151	PDZ and LIM domain protein 1	PDLIM1	2.18e-61	-2.52677	2.01238e-07	22.1085	1.89465	0.0547419	1.51496
Q9HD45	Transmembrane 9 superfamily member 3	TM9SF3	1.7e-28	1.38166	2.15283e-07	21.9803	-1.04764	1
Q7L2E3	Putative ATP-dependent RNA helicase DHX30	DHX30	3.94e-08	0.986915	2.29213e-07	27.8763		1
P01009	Alpha-1-antitrypsin;Short peptide from AAT	SERPINA1	0	-1.8215	2.66367e-07	21.541	-0.804308	0.0881455	10.8002
Q9C0D9	Ethanolaminephosphotransferase 1	EPT1	0.00063104	1.75738	2.68844e-07	18.238		1
O95470	Sphingosine-1-phosphate lyase 1	SGPL1	2e-12	1.2506	2.77722e-07	30.9888		1
P07305	Histone H1.0	H1F0	2.1e-46	-3.22105	2.87184e-07	22.6015		1
P07951	Tropomyosin beta chain	TPM2	0	-4.26509	2.87422e-07	16.9227	0.7095	1
P00167	Cytochrome b5	CYB5A	1.7e-89	1.57335	2.88935e-07	27.7496		1
O43760	Synaptogyrin-2	SYNGR2	1.05e-16	1.5188	3.28625e-07	30.0924	0.216418	0.873401	2.65192
Q14956	Transmembrane glycoprotein NMB	GPNMB	2.75e-20	-2.86425	3.56451e-07	16.2133	0.34054	0.631923	5.47366
P60033	CD81 antigen	CD81	3.15e-72	-1.75665	3.74749e-07	16.3441	0.405441	0.45003	10.9897
P45974;Q92995	Ubiquitin carboxyl-terminal hydrolase 5	USP5	4.99e-169	0.93978	3.82358e-07	23.6417	2.58789	0.000430874	7.94023
P12110	Collagen alpha-2(VI) chain	COL6A2	0	-2.31246	3.8578e-07	29.6098	-0.227445	0.633229	13.9964
Q00341	Vigilin	HDLBP	3.1e-152	0.989169	3.87356e-07	24.4864	1.52129	0.0329936	7.96678
P55265	Double-stranded RNA-specific adenosine deaminase	ADAR	2.3e-98	1.27122	3.88615e-07	18.9643	0.263007	0.818818	5.90369
Q9UBV2	Protein sel-1 homolog 1	SEL1L	3.4e-13	1.26506	3.91778e-07	30.9952		1
Q9UN86	Ras GTPase-activating protein-binding protein 2	G3BP2	4.68e-10	0.96175	3.91832e-07	29.9971	-0.883611	1
Q9UP83	Conserved oligomeric Golgi complex subunit 5	COG5	3.26e-05	1.20201	4.12392e-07	22.3354		1
Q9BRX8	Redox-regulatory protein FAM213A	FAM213A	1.54e-22	1.87051	4.28618e-07	30.9961	2.28472	1
P21291	Cysteine and glycine-rich protein 1	CSRP1	4.87e-63	-2.68687	4.5272e-07	12.8053	2.96885	0.0123532	5.94606
Q8TD06	Anterior gradient protein 3 homolog	AGR3	5.65e-77	1.97179	4.63244e-07	25.7519	-0.548894	0.603338	8.73981
P09132	Signal recognition particle 19 kDa protein	SRP19	5.93e-12	1.0274	4.66155e-07	24.2176		1
Q8N357	Solute carrier family 35 member F6	SLC35F6	5.07e-06	2.06355	4.85065e-07	30.0391		1
P61421	V-type proton ATPase subunit d 1	ATP6V0D1	2.83e-13	1.92723	5.19709e-07	13.4709		1
O96008	Mitochondrial import receptor subunit TOM40 homolog	TOMM40	1.53e-27	1.21275	5.24735e-07	24.3501	-1.25647	0.403989	1.95412
P07195	L-lactate dehydrogenase B chain	LDHB	1.93e-210	-2.36903	5.36772e-07	28.0091	1.25098	0.212237	11.9831
P09874	Poly [ADP-ribose] polymerase 1	PARP1	1.84e-244	1.28834	5.37069e-07	24.9122	0.89665	0.628261	3.46765
Q02790	Peptidyl-prolyl cis-trans isomerase FKBP4;Peptidyl-prolyl cis-trans isomerase FKBP4, N-terminally processed	FKBP4	0	1.98721	5.61746e-07	14.4128	2.55974	1
Q8IXQ6	Poly [ADP-ribose] polymerase 9	PARP9	6.04e-10	1.71693	5.62082e-07	24.8127		1
Q9Y6C9	Mitochondrial carrier homolog 2	MTCH2	3.96e-60	1.23913	5.67832e-07	22.5406		1
P54578	Ubiquitin carboxyl-terminal hydrolase 14	USP14	1.54e-141	1.056	5.77723e-07	26.7489	0.881944	1
Q8WX93	Palladin	PALLD	1.01e-83	-2.16659	6.09256e-07	29.8285	4.55576	1
Q5SSJ5	Heterochromatin protein 1-binding protein 3	HP1BP3	1.34e-64	-1.14464	6.16496e-07	29.5815	0.141287	0.898513	6.78864
P04075	Fructose-bisphosphate aldolase A	ALDOA	0	1.14314	6.42939e-07	30.4011	2.99279	0.0123694	11.9975
P12111	Collagen alpha-3(VI) chain	COL6A3	0	-2.02467	6.65059e-07	30.3937	-0.0562	0.905144	13.9412
Q9Y6Q5	AP-1 complex subunit mu-2	AP1M2	1.31e-34	1.2763	7.59976e-07	29.6566		1
Q9NSE4	Isoleucine--tRNA ligase, mitochondrial	IARS2	5.27e-99	1.38424	7.61553e-07	25.5448		1
Q9Y277	Voltage-dependent anion-selective channel protein 3	VDAC3	1.13e-272	1.2899	7.82871e-07	30.3596		1
P61923	Coatomer subunit zeta-1	COPZ1	3.71e-46	1.22691	8.39847e-07	14.1618	1.49391	1
P12273	Prolactin-inducible protein	PIP	7.09e-93	-3.89908	8.68001e-07	23.1266	-0.299357	0.778822	13.7735
P42224	Signal transducer and activator of transcription 1-alpha/beta	STAT1	6.63e-185	2.30285	8.78314e-07	30.1889	1.84379	0.283802	2.06083
P02765;CON__P12763	Alpha-2-HS-glycoprotein;Alpha-2-HS-glycoprotein chain A;Alpha-2-HS-glycoprotein chain B	AHSG	9.04e-91	-3.06134	9.28004e-07	13.3595	-0.695243	0.218056	11.6889
O15230	Laminin subunit alpha-5	LAMA5	1.29e-303	-6.7307	9.29351e-07	9.66415	0.452976	1
P18440	Arylamine N-acetyltransferase 1	NAT1	3.77e-142	6.0129	1.07169e-06	26.9953	2.09143	1
P31946	14-3-3 protein beta/alpha;14-3-3 protein beta/alpha, N-terminally processed	YWHAB	0	0.623154	1.11571e-06	30.5509	3.24175	0.00505208	6.4866
Q9H8H3	Methyltransferase-like protein 7A	METTL7A	2.66e-51	-1.71232	1.17484e-06	29.7225	1.40238	1
Q96AG4	Leucine-rich repeat-containing protein 59	LRRC59	3.35e-118	1.58867	1.1844e-06	27.3342	3.0257	1
Q10471;Q8N4A0	Polypeptide N-acetylgalactosaminyltransferase 2;Polypeptide N-acetylgalactosaminyltransferase 2 soluble form	GALNT2	2.44e-82	2.32126	1.39904e-06	25.4591		1
P04196	Histidine-rich glycoprotein	HRG	4.56e-62	-1.80833	1.45221e-06	17.7239	0.446101	0.431956	13.8459
Q96K37	Solute carrier family 35 member E1	SLC35E1	1.76e-13	2.03265	1.5029e-06	15.8868		1
P19525	Interferon-induced, double-stranded RNA-activated protein kinase	EIF2AK2	2.46e-60	0.967294	1.60579e-06	28.7039		1
P30519	Heme oxygenase 2	HMOX2	3.67e-35	1.0183	1.66127e-06	24.5661		1
Q13425	Beta-2-syntrophin	SNTB2	2.64e-06	-2.90135	1.67344e-06	9.25773	0.357323	0.352541	4.00263
Q9Y6K5	2-5-oligoadenylate synthase 3	OAS3	2.68e-20	2.09727	1.71914e-06	23.5994	-0.347113	1
P51888	Prolargin	PRELP	6.22e-78	-3.1249	1.74655e-06	30.6468	0.375986	0.735131	11.5853
Q13308	Inactive tyrosine-protein kinase 7	PTK7	4.97e-33	-1.78367	1.92287e-06	29.8754	-0.84857	1
P05026	Sodium/potassium-transporting ATPase subunit beta-1	ATP1B1	1.69e-37	-1.65857	1.95025e-06	28.8192		1
Q8NBJ4	Golgi membrane protein 1	GOLM1	3.62e-22	1.79738	2.0455e-06	25.8886		1
P01857	Ig gamma-1 chain C region	IGHG1	3.99e-268	-2.23673	2.1692e-06	16.5501	-0.848971	0.0763379	10.6139
Q9BYJ9;Q7Z739	YTH domain family protein 1;YTH domain family protein 3	YTHDF1;YTHDF3	2.52e-08	1.10208	2.36358e-06	21.3323		1
P20591	Interferon-induced GTP-binding protein Mx1;Interferon-induced GTP-binding protein Mx1, N-terminally processed	MX1	2.12e-148	4.31911	2.43523e-06	22.8813		1
Q08379	Golgin subfamily A member 2	GOLGA2	9.8e-43	1.20545	2.56513e-06	30.7577		1
Q7Z7H5	Transmembrane emp24 domain-containing protein 4	TMED4	4.52e-67	1.47239	2.69737e-06	28.4892		1
Q6DD88	Atlastin-3	ATL3	2.2e-121	1.14946	2.77997e-06	30.5163		1
Q56VL3	OCIA domain-containing protein 2	OCIAD2	3.99e-18	2.22895	2.85095e-06	27.0187		1
Q14126	Desmoglein-2	DSG2	2.65e-232	-2.10544	2.86576e-06	29.8243		1
Q07507	Dermatopontin	DPT	3.38e-230	-3.01208	2.86966e-06	28.3362	-0.718227	0.317729	13.8852
O95857	Tetraspanin-13	TSPAN13	4.69e-08	2.12722	2.97584e-06	22.3448		1
P54886	Delta-1-pyrroline-5-carboxylate synthase;Glutamate 5-kinase;Gamma-glutamyl phosphate reductase	ALDH18A1	4.48e-139	2.47727	3.31872e-06	22.8504	-0.235435	0.525191	7.21307
P50851;Q8NFP9	Lipopolysaccharide-responsive and beige-like anchor protein	LRBA	3.05e-85	1.23061	3.52696e-06	28.5495	-2.34444	0.0490512	12.7847
P36406	E3 ubiquitin-protein ligase TRIM23	TRIM23	1.57e-05	-1.2551	4.19208e-06	28.5989		1
P80362;P01610;P01609;P01608;P01607;P01600;P01599;P01594;P01593	Ig kappa chain V-I region WAT;Ig kappa chain V-I region WEA;Ig kappa chain V-I region Scw;Ig kappa chain V-I region Roy;Ig kappa chain V-I region Rei;Ig kappa chain V-I region Hau;Ig kappa chain V-I region Gal;Ig kappa chain V-I region AU;Ig kappa chain V-I region AG		2.78e-42	-3.83081	4.24776e-06	10.32	-0.570879	0.350318	11.4158
Q9UNF1;Q9Y5V3;Q12816	Melanoma-associated antigen D2	MAGED2	1.88e-88	2.33304	4.33531e-06	24.862	0.43937	1
O95249	Golgi SNAP receptor complex member 1	GOSR1	9.85e-06	1.18262	4.44109e-06	13.4836		1
P49748	Very long-chain specific acyl-CoA dehydrogenase, mitochondrial	ACADVL	2.01e-264	-1.10461	4.50319e-06	19.2322	1.60435	0.0254918	8.59882
P39059	Collagen alpha-1(XV) chain;Endostatin	COL15A1	2.28e-37	-4.59911	4.51908e-06	9.70057	-2.8762	0.445406	1.52629
Q96N66	Lysophospholipid acyltransferase 7	MBOAT7	4.18e-46	1.5007	4.52189e-06	28.5794		1
Q9H444	Charged multivesicular body protein 4b	CHMP4B	9.02e-42	1.76991	4.74602e-06	15.3788		1
O15061	Synemin	SYNM	3.02e-242	-7.84875	4.97428e-06	8.79901	0.899693	0.101615	8.85223
P42704	Leucine-rich PPR motif-containing protein, mitochondrial	LRPPRC	0	1.0793	5.434e-06	30.1459		1
Q9NUM3	Zinc transporter ZIP9	SLC39A9	8.54e-05	1.55472	5.49579e-06	25.5594		1
P54920	Alpha-soluble NSF attachment protein	NAPA	7.93e-111	1.00072	5.57918e-06	23.7513		1
Q96B49	Mitochondrial import receptor subunit TOM6 homolog	TOMM6	2.51e-12	1.1972	5.70191e-06	22.788		1
P01765;P01776;P01774	Ig heavy chain V-III region TIL;Ig heavy chain V-III region WAS;Ig heavy chain V-III region POM		1.14e-58	-3.3796	5.90378e-06	12.5681	-0.481059	0.552141	11.0572
O14933	Ubiquitin/ISG15-conjugating enzyme E2 L6	UBE2L6	4.38e-11	1.79416	6.08639e-06	26.0696		1
O60264	SWI/SNF-related matrix-associated actin-dependent regulator of chromatin subfamily A member 5	SMARCA5	2.94e-76	1.21283	6.09509e-06	21.7329		1
Q8NFF5	FAD synthase;Molybdenum cofactor biosynthesis protein-like region;FAD synthase region	FLAD1	2.02e-26	1.88605	6.32281e-06	13.6717		1
Q04695;CON__Q04695	Keratin, type I cytoskeletal 17	KRT17	0	-4.44295	6.69915e-06	25.5707	0.953359	0.414132	11.2552
O00339	Matrilin-2	MATN2	9.88e-117	-5.99551	6.74714e-06	8.18259	0.142432	0.928469	1.45654
P07237	Protein disulfide-isomerase	P4HB	0	1.02333	6.76644e-06	30.2747	3.11123	0.046428	12.7383
Q8TCT9	Minor histocompatibility antigen H13	HM13	5.76e-25	1.73809	7.28266e-06	15.3064	0.910004	0.201063	2.92256
P07858	Cathepsin B;Cathepsin B light chain;Cathepsin B heavy chain	CTSB	1.06e-164	-2.878	7.35648e-06	27.8959	4.05366	1
Q9BTV4	Transmembrane protein 43	TMEM43	4.35e-75	-1.90351	7.97976e-06	17.7267	1.91887	0.0491688	6.99086
O00154	Cytosolic acyl coenzyme A thioester hydrolase	ACOT7	4.85e-20	1.99889	8.12325e-06	20.9822		1
P09110	3-ketoacyl-CoA thiolase, peroxisomal	ACAA1	1.09e-33	1.66394	8.20238e-06	21.952	-0.784993	1
P11940;Q4VXU2;Q96DU9;Q5JQF8	Polyadenylate-binding protein 1	PABPC1	4.85e-219	0.966632	8.36932e-06	12.5008	3.07244	0.277174	1.52407
O95793	Double-stranded RNA-binding protein Staufen homolog 1	STAU1	3.86e-29	1.10843	8.53434e-06	30.9574		1
Q9H3K6	BolA-like protein 2	BOLA2	5.18e-16	1.06491	9.0803e-06	28.7689	0.677155	0.165078	4.77541
P27338	Amine oxidase [flavin-containing] B	MAOB	2.08e-189	-3.85012	9.33491e-06	22.3233	-2.45147	1
Q02487	Desmocollin-2	DSC2	8.46e-06	-2.297	9.9442e-06	8.66062		1
Q9Y241	HIG1 domain family member 1A, mitochondrial	HIGD1A	2.16e-16	1.62127	1.00023e-05	30.4657		1
A6NKF9;P0CG08;B7ZAQ6	Putative Golgi pH regulator C;Golgi pH regulator B;Golgi pH regulator A	GPR89C;GPR89B;GPR89A	7.06e-17	1.19301	1.06834e-05	22.5175		1
P01859	Ig gamma-2 chain C region	IGHG2	2.27e-138	-2.06963	1.0981e-05	13.2749	-0.111797	0.836948	13.3321
Q9UBQ7	Glyoxylate reductase/hydroxypyruvate reductase	GRHPR	1.11e-132	-1.35784	1.13164e-05	18.6231	0.304812	0.852259	1.04332
O76024	Wolframin	WFS1	2.01e-29	1.51352	1.13498e-05	20.4581	-0.962779	1
P35611	Alpha-adducin	ADD1	1.44e-25	-2.83893	1.16065e-05	9.99394	-0.0687921	0.946888	2.04156
P12004	Proliferating cell nuclear antigen	PCNA	3.14e-94	1.50481	1.2366e-05	18.5293	0.166768	1
Q92520	Protein FAM3C	FAM3C	9.77e-46	1.22132	1.26125e-05	28.0436	-0.646376	0.608254	1.17122
Q14257	Reticulocalbin-2	RCN2	1.44e-45	1.55318	1.32813e-05	11.0828	-0.563986	1
Q9Y240	C-type lectin domain family 11 member A	CLEC11A	1.88e-05	-2.65989	1.42469e-05	13.0587	1.09246	1
P17931	Galectin-3	LGALS3	1.48e-88	-1.64883	1.45338e-05	30.8093	1.6784	0.126131	12.5979
P08195	4F2 cell-surface antigen heavy chain	SLC3A2	6.35e-56	1.89895	1.52539e-05	26.2943		1
P32322	Pyrroline-5-carboxylate reductase 1, mitochondrial	PYCR1	2.91e-168	3.59397	1.59162e-05	15.5809		1
Q9UH62	Armadillo repeat-containing X-linked protein 3	ARMCX3	3.6e-34	1.26424	1.67448e-05	25.2267		1
P02511	Alpha-crystallin B chain	CRYAB	1.07e-52	-4.97522	1.70762e-05	14.2172	2.46897	1
P29992;O95837;P50148;P19086;Q03113	Guanine nucleotide-binding protein subunit alpha-11;Guanine nucleotide-binding protein subunit alpha-14;Guanine nucleotide-binding protein G(q) subunit alpha	GNA11;GNA14;GNAQ	6.15e-17	-1.17535	1.71993e-05	19.5252	0.470624	0.604284	2.01452
P14324	Farnesyl pyrophosphate synthase	FDPS	6.08e-20	1.34232	1.74667e-05	28.022		1
Q9Y6N5	Sulfide:quinone oxidoreductase, mitochondrial	SQRDL	3.93e-122	1.19925	1.75336e-05	17.2718		1
P35555	Fibrillin-1	FBN1	0	-3.18115	1.75784e-05	16.1043	0.777959	0.327687	11.2641
P01860	Ig gamma-3 chain C region	IGHG3	1.06e-143	-2.03608	1.76661e-05	17.1592	-0.639692	0.103251	10.3891
Q96G23	Ceramide synthase 2	CERS2	9.07e-09	1.71465	1.80443e-05	16.2074		1
Q8TEM1	Nuclear pore membrane glycoprotein 210	NUP210	1.06e-66	1.6234	2.05097e-05	28.031	-0.0680199	1
P00387	NADH-cytochrome b5 reductase 3;NADH-cytochrome b5 reductase 3 membrane-bound form;NADH-cytochrome b5 reductase 3 soluble form	CYB5R3	4.24e-140	-0.712561	2.05688e-05	30.3757	2.79081	0.0131501	5.89475
P80303	Nucleobindin-2;Nesfatin-1	NUCB2	5.02e-34	2.17967	2.05845e-05	18.5834	-1.70316	1
P35580	Myosin-10	MYH10	0	-2.10712	2.22213e-05	17.3193	1.04396	0.429655	7.61978
Q9HCY8	Protein S100-A14	S100A14	1.05e-110	2.2112	2.36974e-05	20.9985	-1.29065	0.484413	2.12733
P22352	Glutathione peroxidase 3	GPX3	3.74e-09	-3.09982	2.3711e-05	6.58421	0.763112	0.190584	9.43407
P01743	Ig heavy chain V-I region HG3		1.83e-10	-2.84855	2.42069e-05	8.89048	-0.850549	0.086884	12.7832
Q8TB61	Adenosine 3-phospho 5-phosphosulfate transporter 1	SLC35B2	4.17e-05	1.24737	2.49845e-05	17.5593		1
P36776	Lon protease homolog, mitochondrial	LONP1	4.74e-172	1.03356	2.54015e-05	25.3852	0.264012	1
O00468	Agrin;Agrin N-terminal 110 kDa subunit;Agrin C-terminal 110 kDa subunit;Agrin C-terminal 90 kDa fragment;Agrin C-terminal 22 kDa fragment	AGRN	1.1e-204	-4.48112	2.62821e-05	8.6555		1
Q8NC56	LEM domain-containing protein 2	LEMD2	4.12e-17	-1.11146	2.63457e-05	23.157	0.466772	0.130875	7.0488
Q92544	Transmembrane 9 superfamily member 4	TM9SF4	5.34e-53	1.46851	2.75677e-05	16.4912		1
P23786	Carnitine O-palmitoyltransferase 2, mitochondrial	CPT2	3.17e-65	1.33332	2.75785e-05	26.9257		1
P02647;CON__P15497	Apolipoprotein A-I;Truncated apolipoprotein A-I	APOA1	8.27e-201	-1.63209	2.76102e-05	13.7403	-0.600585	0.146614	9.22731
Q9BUN8	Derlin-1	DERL1	4.57e-08	1.33206	3.0162e-05	27.1917	-0.496223	0.10436	3
Q8NBX0	Saccharopine dehydrogenase-like oxidoreductase	SCCPDH	8.04e-76	2.01655	3.04804e-05	30.2443		1
P53396	ATP-citrate synthase	ACLY	1e-152	1.76049	3.11544e-05	9.33469	1.09507	0.0072512	9.99954
O15027	Protein transport protein Sec16A	SEC16A	1.23e-11	1.14102	3.20214e-05	19.8139		1
Q9UHB9	Signal recognition particle subunit SRP68	SRP68	2.55e-45	1.46429	3.27793e-05	12.7668		1
Q13242	Serine/arginine-rich splicing factor 9	SRSF9	2.05e-17	1.16031	3.48209e-05	24.4763	-0.957511	1
Q9Y446	Plakophilin-3	PKP3	7.5e-43	-1.0935	3.8476e-05	28.3634	-0.518664	0.519396	3.03356
P09429;B2RPK0	High mobility group protein B1	HMGB1	6.72e-91	-1.06844	3.95103e-05	22.3172	-0.744455	0.872145	1.10716
O15254	Peroxisomal acyl-coenzyme A oxidase 3	ACOX3	2.8e-84	2.22323	3.98832e-05	25.2501		1
P35222	Catenin beta-1	CTNNB1	2.55e-251	-2.44524	4.03255e-05	27.0718	0.0291486	0.967162	6.19514
P50336	Protoporphyrinogen oxidase	PPOX	3.08e-14	1.45435	4.10847e-05	25.4458		1
P31937	3-hydroxyisobutyrate dehydrogenase, mitochondrial	HIBADH	2.35e-37	-1.71813	4.11027e-05	23.663	-0.47498	0.750475	1.62401
Q96IU4	Alpha/beta hydrolase domain-containing protein 14B	ABHD14B	2.72e-62	-2.67258	4.25559e-05	18.8656	-0.14654	0.810454	6.99565
P46821	Microtubule-associated protein 1B;MAP1B heavy chain;MAP1 light chain LC1	MAP1B	0	-3.14905	4.50443e-05	27.4321	2.56898	0.0417715	3.11427
P18085	ADP-ribosylation factor 4	ARF4	2.75e-57	1.66989	4.70468e-05	8.19611	-0.183302	1
P42765	3-ketoacyl-CoA thiolase, mitochondrial	ACAA2	1.5e-112	-1.33102	4.71183e-05	30.9992	1.67723	0.00939399	8.52704
P98179	Putative RNA-binding protein 3	RBM3	1.74e-50	1.18725	4.74723e-05	24.8045		1
Q6PI48	Aspartate--tRNA ligase, mitochondrial	DARS2	7.08e-20	1.22412	4.94778e-05	27.4203		1
P60842	Eukaryotic initiation factor 4A-I	EIF4A1	0	0.454098	5.20907e-05	28.9797	2.65535	0.00394067	12.7899
O43707	Alpha-actinin-4	ACTN4	0	-0.568877	5.98742e-05	30.5725	3.7057	0.0120834	12.8572
Q9BT22	Chitobiosyldiphosphodolichol beta-mannosyltransferase	ALG1	4.46e-07	1.13389	6.15914e-05	28.5571	-0.875907	0.217535	5.97869
Q16666;Q6K0P9	Gamma-interferon-inducible protein 16	IFI16	6.62e-132	-2.55713	6.16936e-05	24	0.834144	0.460718	2.25431
Q9UBC2	Epidermal growth factor receptor substrate 15-like 1	EPS15L1	1.17e-15	1.34627	6.27682e-05	16.7793		1
Q8NCL4	Polypeptide N-acetylgalactosaminyltransferase 6	GALNT6	5.88e-109	2.3313	6.33228e-05	20.8461		1
Q9Y2B0	Protein canopy homolog 2	CNPY2	7.05e-31	1.10961	6.35155e-05	14.4755		1
Q8TCU6	Phosphatidylinositol 3,4,5-trisphosphate-dependent Rac exchanger 1 protein	PREX1	5.33e-83	2.60166	6.61912e-05	22.0962		1
Q7Z2K6	Endoplasmic reticulum metallopeptidase 1	ERMP1	3.13e-30	1.1894	6.67175e-05	26.7539	-1.72958	1
P13611	Versican core protein	VCAN	1.43e-279	2.67302	6.68205e-05	27.4288	2.95888	0.0838958	7.74084
Q15746	Myosin light chain kinase, smooth muscle;Myosin light chain kinase, smooth muscle, deglutamylated form	MYLK	7.82e-71	-3.95743	7.18952e-05	7.40856		1
P15090;P02689	Fatty acid-binding protein, adipocyte	FABP4	4.14e-70	-3.53904	7.34869e-05	13.9993	-0.931819	0.570758	8.78913
Q13751	Laminin subunit beta-3	LAMB3	1.22e-226	-4.82703	7.58001e-05	14.2007	2.04639	0.459832	1.44609
P12830	Cadherin-1;E-Cad/CTF1;E-Cad/CTF2;E-Cad/CTF3	CDH1	1.15e-184	-1.88831	7.64152e-05	28.9008		1
P04792	Heat shock protein beta-1	HSPB1	1.55e-286	1.59537	7.80315e-05	30.9282	2.05518	0.00863515	8.69054
P15144	Aminopeptidase N	ANPEP	1.56e-119	-3.75598	7.93378e-05	19.7628	0.343306	0.87333	2.09277
P05161	Ubiquitin-like protein ISG15	ISG15	3.8e-19	2.32732	8.49865e-05	28.3216	0.659785	1
P07602	Proactivator polypeptide;Saposin-A;Saposin-B-Val;Saposin-B;Saposin-C;Saposin-D	PSAP	1.34e-106	1.53358	8.65745e-05	13.588	2.72642	0.000888321	3.27991
P01617;P01614;P06309;P06310	Ig kappa chain V-II region TEW;Ig kappa chain V-II region Cum;Ig kappa chain V-II region GM607;Ig kappa chain V-II region RPMI 6410		6.19e-25	-3.14333	8.8111e-05	7.64389	-1.19554	0.109827	13.8633
Q13232	Nucleoside diphosphate kinase 3	NME3	3.09e-31	1.25777	9.01488e-05	27.3654		1
P16435	NADPH--cytochrome P450 reductase	POR	3.34e-113	2.43776	9.0207e-05	15.121		1
Q14764	Major vault protein	MVP	0	2.78515	9.08845e-05	9.21439	4.57226	8.085e-05	11.9887
P13647;CON__P13647	Keratin, type II cytoskeletal 5	KRT5	0	-2.51045	9.37972e-05	14.9989	-1.02394	0.203647	12.3647
Q7L804;Q6WKZ4	Rab11 family-interacting protein 2;Rab11 family-interacting protein 1	RAB11FIP2;RAB11FIP1	2.03e-10	1.0779	9.66852e-05	22.1266		1
P39748	Flap endonuclease 1	FEN1	9.81e-37	1.10766	0.000101494	28.5757		1
Q9H936;Q9H1K4	Mitochondrial glutamate carrier 1;Mitochondrial glutamate carrier 2	SLC25A22;SLC25A18	5.91e-05	1.28406	0.000107992	11.2071		1
Q16822;P35558	Phosphoenolpyruvate carboxykinase [GTP], mitochondrial	PCK2	2.65e-68	1.59063	0.000108433	16.3073		1
O15258	Protein RER1	RER1	1.58e-22	1.23485	0.000111091	28.4093		1
Q7Z434	Mitochondrial antiviral-signaling protein	MAVS	2.39e-13	1.09143	0.000113211	23.8642		1
P53365	Arfaptin-2	ARFIP2	9.12e-08	1.20618	0.000117471	28.7197		1
P51884	Lumican	LUM	0	-1.43684	0.00012128	30.9996	-0.212953	0.598616	13.9084
P08603;Q02985;Q03591	Complement factor H	CFH	2.75e-141	-2.93941	0.000124182	12.3687	0.746389	0.488809	13.1873
Q9H8Y8	Golgi reassembly-stacking protein 2	GORASP2	2.28e-21	1.25085	0.000125291	9.79558	-0.402532	1
P60903	Protein S100-A10	S100A10	2.81e-21	-1.22969	0.000127347	30.4372	1.75315	0.0156516	8.60779
Q9NYP7	Elongation of very long chain fatty acids protein 5	ELOVL5	1.33e-07	2.41504	0.000136748	15.8892		1
O00541	Pescadillo homolog	PES1	4.52e-07	-1.41313	0.000137886	26.1101	-0.78951	0.0397686	8.7794
P09382	Galectin-1	LGALS1	3.58e-200	-1.28651	0.000142246	28.236	1.07933	0.422463	13.8618
Q9BXN1	Asporin	ASPN	1.61e-104	3.27183	0.000146261	30.6464	2.2885	0.125916	8.13006
Q9P2K5	Myelin expression factor 2	MYEF2	1.33e-11	1.57426	0.000149383	10.7815		1
P01625;P06314	Ig kappa chain V-IV region Len;Ig kappa chain V-IV region B17		5.47e-57	-2.44842	0.000153706	7.5012	-0.805753	0.241733	11.5886
Q9NR12	PDZ and LIM domain protein 7	PDLIM7	1.24e-15	-2.58566	0.000158917	8.21277	3.21812	1
O94875	Sorbin and SH3 domain-containing protein 2	SORBS2	4.11e-14	-2.03813	0.000160173	12.1881		1
O75382	Tripartite motif-containing protein 3	TRIM3	1.5e-11	1.44531	0.000162536	13.8482		1
P01024	Complement C3;Complement C3 beta chain;Complement C3 alpha chain;C3a anaphylatoxin;Acylation stimulating protein;Complement C3b alpha chain;Complement C3c alpha chain fragment 1;Complement C3dg fragment;Complement C3g fragment;Complement C3d fragment;Complement C3f fragment;Complement C3c alpha chain fragment 2	C3	0	-1.73251	0.000164437	17.1866	-0.526275	0.252246	13.7423
Q96AC1	Fermitin family homolog 2	FERMT2	1.09e-20	-1.35354	0.000166709	14.0408		1
Q9BTZ2;Q6PKH6;P0CG22	Dehydrogenase/reductase SDR family member 4	DHRS4	7.41e-20	1.15423	0.00017561	30.0263		1
Q9P0V9	Septin-10	SEP10	2.86e-47	-1.39476	0.000176027	27.9502	0.216254	1
Q63HN8	E3 ubiquitin-protein ligase RNF213	RNF213	3.91e-34	1.80571	0.000177011	17.3923		1
P01596;P01598	Ig kappa chain V-I region CAR;Ig kappa chain V-I region EU		9.87e-54	-3.20424	0.000179436	7.46082	-1.07943	0.269297	10.0854
O14773	Tripeptidyl-peptidase 1	TPP1	5.97e-163	-1.73541	0.000187806	27.4317	1.37268	0.0364133	5.6055
P36952	Serpin B5	SERPINB5	2.58e-191	-3.96984	0.000189234	12.6766	-0.5989	1
P21810	Biglycan	BGN	1.58e-263	1.62702	0.000191907	25.1164	1.35727	0.101543	10.7627
P52815	39S ribosomal protein L12, mitochondrial	MRPL12	5.5e-30	1.45724	0.000197565	10.7904		1
P19623	Spermidine synthase	SRM	1.33e-12	-1.19189	0.000199063	19.9624	0.0199856	0.983386	1.52427
Q86SF2	N-acetylgalactosaminyltransferase 7	GALNT7	2.16e-136	2.98258	0.000200028	16.8691	-0.56431	1
P19105;O14950	Myosin regulatory light chain 12A;Myosin regulatory light chain 12B	MYL12A;MYL12B	0	-1.39901	0.000204038	9.84733	2.55469	0.0461817	12.8553
Q93084	Sarcoplasmic/endoplasmic reticulum calcium ATPase 3	ATP2A3	1.11e-96	1.50874	0.000206652	20.1618	-0.132465	1
P01781	Ig heavy chain V-III region GAL		8.59e-16	-2.03698	0.000208925	15.3961	-1.46791	0.0999033	12.7157
P05141	ADP/ATP translocase 2	SLC25A5	4.57e-62	1.20239	0.000229895	11.9006	2.75136	0.0166694	11.5726
P15941	Mucin-1;Mucin-1 subunit alpha;Mucin-1 subunit beta	MUC1	1.81e-165	1.97538	0.000231622	20.7267		1
P11166	Solute carrier family 2, facilitated glucose transporter member 1	SLC2A1	4.93e-06	1.51309	0.000244568	21.1028		1
P50895	Basal cell adhesion molecule	BCAM	6.46e-97	-1.47082	0.000245618	30.182	0.611119	0.551346	2.56967
P07942	Laminin subunit beta-1	LAMB1	2.26e-58	-2.27646	0.000251663	7.92435	0.754148	0.61197	2.07103
P11413	Glucose-6-phosphate 1-dehydrogenase	G6PD	8.24e-231	1.22123	0.000261752	30.7215	0.551305	1
P07741	Adenine phosphoribosyltransferase	APRT	4.97e-50	-1.32801	0.000262615	27.7947	0.509533	0.808943	2.30202
Q8N8S7	Protein enabled homolog	ENAH	2.41e-26	1.26257	0.000262742	27.3085	0.832949	1
P02792	Ferritin light chain	FTL	3e-117	-1.61787	0.000264107	29.6267	2.05778	0.0561862	9.15443
P29972	Aquaporin-1	AQP1	1.22e-101	-3.23199	0.000271638	8.78166	-3.71471	1
O43175	D-3-phosphoglycerate dehydrogenase	PHGDH	5.81e-172	-2.11997	0.000273105	26.6308	1.58874	1
P07996;P49746	Thrombospondin-1	THBS1	0	4.45621	0.000282202	12.0476	2.97806	0.023042	13.2544
P04004;CON__Q3ZBS7	Vitronectin;Vitronectin V65 subunit;Vitronectin V10 subunit;Somatomedin-B	VTN	3.64e-55	-1.51674	0.000289048	22.7307	0.00910759	0.984289	13.9856
Q9GZM7	Tubulointerstitial nephritis antigen-like	TINAGL1	2.44e-100	-6.99592	0.00029781	4.40486		1
O43765	Small glutamine-rich tetratricopeptide repeat-containing protein alpha	SGTA	1.34e-31	1.3092	0.000302399	14.9462		1
Q14914	Prostaglandin reductase 1	PTGR1	1.41e-13	-1.29631	0.000305929	15.0725	-0.626655	1
O43852	Calumenin	CALU	1.92e-132	2.33659	0.000314862	16.3545	2.95518	0.0949795	1.82983
P01700;P04208;P01712;P01709;P01707	Ig lambda chain V-I region HA;Ig lambda chain V-I region WAH;Ig lambda chain V-II region WIN;Ig lambda chain V-II region MGC;Ig lambda chain V-II region TRO		1.35e-06	-2.99069	0.000315551	9.57178	-0.785647	0.316188	11.8556
O43491	Band 4.1-like protein 2	EPB41L2	7.26e-19	-1.42398	0.000346473	17.8986	-0.153975	1
Q9HC38	Glyoxalase domain-containing protein 4	GLOD4	3.17e-33	-1.31078	0.000360288	14.6949	0.605115	0.258301	4.29377
P01042	Kininogen-1;Kininogen-1 heavy chain;T-kinin;Bradykinin;Lysyl-bradykinin;Kininogen-1 light chain;Low molecular weight growth-promoting factor	KNG1	1.69e-20	-2.24896	0.0003819	7.99295	-0.307114	0.52668	13.395
P29373	Cellular retinoic acid-binding protein 2	CRABP2	4.55e-46	1.43415	0.000382851	29.9487	-1.13789	1
O60437;REV__Q9UPN4	Periplakin	PPL	0	-2.24202	0.000384034	30.9916	-0.103455	0.791885	9.9454
P01011	Alpha-1-antichymotrypsin;Alpha-1-antichymotrypsin His-Pro-less	SERPINA3	2.37e-212	-1.22286	0.000396817	22.8455	-0.609095	0.229214	13.3131
Q5SRH9	Tetratricopeptide repeat protein 39A	TTC39A	8.88e-12	1.29417	0.000408047	24.9514		1
P02766	Transthyretin	TTR	3.19e-26	-1.36661	0.000412126	13.7344	-0.624894	0.237826	13.06
P31146	Coronin-1A	CORO1A	1.09e-148	-1.86344	0.000428953	30.5271	2.03644	0.0965206	5.84871
P19971	Thymidine phosphorylase	TYMP	6.84e-127	1.01326	0.000439299	24.2008	4.15606	1.94626e-05	9.98329
Q9ULZ3	Apoptosis-associated speck-like protein containing a CARD	PYCARD	1.17e-48	1.47385	0.000441825	19.8762	1.86865	1
Q5VW32	BRO1 domain-containing protein BROX	BROX	6.8e-46	1.40206	0.00044655	21.1133		1
P10909	Clusterin;Clusterin beta chain;Clusterin alpha chain	CLU	1.95e-132	-1.36843	0.000449749	21.81	-0.359095	0.405962	13.7713
Q14789	Golgin subfamily B member 1	GOLGB1	4.1e-33	1.67579	0.000454349	8.8342	0.614642	0.56326	3.53741
Q99959	Plakophilin-2	PKP2	1.37e-12	-1.88325	0.000460161	18.5775		1
P48681	Nestin	NES	1.91e-277	-3.93904	0.000463298	9.2635	1.01476	0.461216	2.13444
Q9UM54	Unconventional myosin-VI	MYO6	5.24e-269	1.20566	0.00048444	24.6743	1.70028	1
Q5T5P2	Sickle tail protein homolog	KIAA1217	1.69e-20	-1.57672	0.000487832	9.13624		1
P07099	Epoxide hydrolase 1	EPHX1	1.87e-81	1.45542	0.000524312	23.8467	2.60109	0.0042032	6.6744
O43570	Carbonic anhydrase 12	CA12	4.18e-26	1.50764	0.000525836	24.6998		1
P06703	Protein S100-A6	S100A6	2.77e-21	-1.25968	0.000641608	30.6728	1.9059	0.0123399	12.3736
Q13576	Ras GTPase-activating-like protein IQGAP2	IQGAP2	3.6e-260	-2.26305	0.000644793	17.0756	0.333768	0.594937	2.76716
Q9UHQ9	NADH-cytochrome b5 reductase 1	CYB5R1	9.31e-71	1.46795	0.000664967	22.6967		1
O95817	BAG family molecular chaperone regulator 3	BAG3	4.11e-11	1.24051	0.000671182	22.2154		1
P16402	Histone H1.3	HIST1H1D	3.22e-33	-1.91288	0.00072778	9.67713	2.60283	0.0170746	9.19143
Q9UBG0	C-type mannose receptor 2	MRC2	7.36e-74	-1.20511	0.000763959	12.255	2.26278	0.0100814	8.84023
O43493	Trans-Golgi network integral membrane protein 2	TGOLN2	1.69e-44	1.32393	0.00076844	23.226		1
P13797	Plastin-3	PLS3	3.02e-256	-1.60811	0.000789623	29.5367	3.23009	0.00268776	8.98462
Q06210	Glutamine--fructose-6-phosphate aminotransferase [isomerizing] 1	GFPT1	1.07e-223	1.55426	0.000815155	21.8718	-3.53175	1
P01877	Ig alpha-2 chain C region	IGHA2	3.38e-195	-5.80249	0.000816977	6.29071	-1.64521	0.0622515	12.2175
P01714	Ig lambda chain V-III region SH		3.82e-30	-2.42053	0.000886727	11.9729	-1.3531	0.0968523	9.17475
P01871;P04220	Ig mu chain C region;Ig mu heavy chain disease protein	IGHM	4.86e-142	-4.46606	0.000899415	9.87444	-1.25264	0.220505	10.8814
Q96DB5	Regulator of microtubule dynamics protein 1	RMDN1	8e-36	1.38922	0.000977642	29.4668		1
P05546	Heparin cofactor 2	SERPIND1	2.78e-42	-1.81889	0.000983332	10.6636	-1.84719	0.00979016	10.949
Q9Y6E2	Basic leucine zipper and W2 domain-containing protein 2	BZW2	6.62e-96	1.29828	0.00109901	15.2299	-0.159662	1
P13796	Plastin-2	LCP1	0	-1.55251	0.00111519	20.9057	3.3169	0.0175344	8.11814
P00491	Purine nucleoside phosphorylase	PNP	6.56e-92	1.31498	0.00122017	21.5979	0.369731	0.718297	7.52167
P52306	Rap1 GTPase-GDP dissociation stimulator 1	RAP1GDS1	1.92e-52	1.72894	0.00124305	22.133	-2.25039	1
P49419	Alpha-aminoadipic semialdehyde dehydrogenase	ALDH7A1	4.14e-49	-2.15137	0.00125563	9.597	-0.614728	0.489896	4.23254
Q96A26	Protein FAM162A	FAM162A	4.55e-23	1.94999	0.00128778	11.8194		1
P02461	Collagen alpha-1(III) chain	COL3A1	3e-156	-1.73617	0.00129399	29.8302	-0.660153	0.192182	10.0678
P49411	Elongation factor Tu, mitochondrial	TUFM	0	0.582483	0.00134856	28.2442	3.02328	0.0101805	4.76705
Q99538	Legumain	LGMN	3.79e-62	-1.68431	0.00139245	12.4377	1.77787	1
O15083;Q8IUD2	ERC protein 2;ELKS/Rab6-interacting/CAST family member 1	ERC2;ERC1	6.1e-07	2.03603	0.00158957	9.19381	-1.19677	0.222462	10.8174
P05090	Apolipoprotein D	APOD	7.26e-139	-3.20864	0.0016089	15.1318	-1.49895	0.092871	13.0772
P61088;Q5JXB2	Ubiquitin-conjugating enzyme E2 N	UBE2N	1.29e-75	0.373491	0.00164812	19.9836	2.72192	0.00855717	6.17567
P00738;P00739	Haptoglobin;Haptoglobin alpha chain;Haptoglobin beta chain;Haptoglobin-related protein	HP;HPR	1.06e-142	-2.72138	0.0016778	11.5981	0.084815	0.887926	13.9954
Q9NPH2	Inositol-3-phosphate synthase 1	ISYNA1	1.31e-44	-1.2798	0.00179763	21.0424		1
P11216	Glycogen phosphorylase, brain form	PYGB	1.48e-214	-1.6912	0.00195533	9.32926	-0.371713	0.654394	7.34466
Q9BQE5	Apolipoprotein L2	APOL2	1.41e-14	1.46362	0.00198509	21.604		1
Q00839	Heterogeneous nuclear ribonucleoprotein U	HNRNPU	0	0.447794	0.00211018	12.1699	2.83676	0.0146876	7.39674
P02760	Protein AMBP;Alpha-1-microglobulin;Inter-alpha-trypsin inhibitor light chain;Trypstatin	AMBP	8.41e-44	-4.96836	0.00214783	6.78053	0.430379	0.673116	9.62467
P02652	Apolipoprotein A-II;Truncated apolipoprotein A-II	APOA2	5.88e-53	-2.5695	0.00221733	7.07685	-1.2224	0.220009	11.9293
P36871	Phosphoglucomutase-1	PGM1	8.76e-134	-2.41875	0.00226225	9.75425	1.4583	0.104896	9.46164
Q86VP6;O75155	Cullin-associated NEDD8-dissociated protein 1	CAND1	2.17e-231	0.373874	0.00241279	29.3007	3.10227	0.00709349	5.43904
P02774;CON__Q3MHN5;CON__ENSEMBL:ENSBTAP00000018229	Vitamin D-binding protein	GC	6.79e-81	-1.69835	0.00252633	17.2154	1.30191	0.194809	11.7758
Q16181;Q6ZU15;O43236	Septin-7	SEP7	1.95e-90	-0.30387	0.00254536	27.3819	2.68789	0.00292718	10.897
P10301;P62070	Ras-related protein R-Ras;Ras-related protein R-Ras2	RRAS;RRAS2	3.18e-16	-1.33725	0.00259161	7.57693	1.77221	1
P04080	Cystatin-B	CSTB	1.36e-168	-1.6412	0.00265149	25.7522	1.18884	0.0908427	8.42627
P02749	Beta-2-glycoprotein 1	APOH	5.22e-13	-1.27592	0.00266975	10.4153	0.71866	0.172244	13.4227
Q99715	Collagen alpha-1(XII) chain	COL12A1	0	3.28252	0.00269296	20.6295	1.59318	0.0451294	8.70286
Q53GG5	PDZ and LIM domain protein 3	PDLIM3	6.72e-30	-2.00131	0.00271038	13.2732	-0.316949	1
Q08380	Galectin-3-binding protein	LGALS3BP	5.59e-138	1.3412	0.00274935	30.9806	1.83691	0.00804267	11.841
Q96HS1	Serine/threonine-protein phosphatase PGAM5, mitochondrial	PGAM5	5.17e-18	1.45486	0.00277409	6.55407		1
P01023;P20742;CON__ENSEMBL:ENSBTAP00000024146	Alpha-2-macroglobulin	A2M	0	-2.35433	0.00284178	21.2296	-1.287	0.0295794	12.2124
P36269	Gamma-glutamyltransferase 5;Gamma-glutamyltransferase 5 heavy chain;Gamma-glutamyltransferase 5 light chain	GGT5	1.09e-32	-1.55394	0.00292072	9.68275	1.04622	0.0297584	8.53434
P35221	Catenin alpha-1	CTNNA1	1.88e-302	-1.49905	0.00307815	29.9829	-0.455855	0.496695	5.7931
Q05639	Elongation factor 1-alpha 2	EEF1A2	2.31e-165	1.58145	0.00308099	26.8428		1
P02788	Lactotransferrin;Kaliocin-1;Lactoferroxin-A;Lactoferroxin-B;Lactoferroxin-C	LTF	0	-4.53642	0.003093	11.3783	0.844431	0.685152	10.1323
Q6P1M3	Lethal(2) giant larvae protein homolog 2	LLGL2	3.46e-57	1.44404	0.00319066	26.7525	0.443211	1
Q13361	Microfibrillar-associated protein 5	MFAP5	1.1e-35	-3.8154	0.00320516	7.8891	1.31488	0.0347328	8.97483
Q6PCB0	von Willebrand factor A domain-containing protein 1	VWA1	2.2e-07	-1.51589	0.0032372	13.9857		1
Q9BUT1	3-hydroxybutyrate dehydrogenase type 2	BDH2	1.34e-16	-1.66824	0.00326317	7.55735		1
O95154	Aflatoxin B1 aldehyde reductase member 3	AKR7A3	2.75e-99	2.52544	0.00326347	14.1633		1
P04179	Superoxide dismutase [Mn], mitochondrial	SOD2	7.72e-167	-1.4794	0.00333895	29.8136	1.75116	0.113995	5.30549
P05155	Plasma protease C1 inhibitor	SERPING1	1.46e-26	-1.94353	0.00346737	8.42986	-0.12363	0.848868	13.0062
P46940;Q86VI3	Ras GTPase-activating-like protein IQGAP1	IQGAP1	0	-0.393124	0.00348161	21.9693	3.69876	0.00255423	9.74099
Q9NRV9	Heme-binding protein 1	HEBP1	7.65e-93	1.53418	0.0036231	27.3845	0.34938	1
Q15102	Platelet-activating factor acetylhydrolase IB subunit gamma	PAFAH1B3	3.54e-11	1.38183	0.00364863	12.4231		1
Q9BV36	Melanophilin	MLPH	1.27e-28	1.42139	0.00385141	25.1869		1
Q9HB40	Retinoid-inducible serine carboxypeptidase	SCPEP1	7.29e-16	-1.88151	0.00404818	7.92176	-0.420141	1
P02751	Fibronectin;Anastellin;Ugl-Y1;Ugl-Y2;Ugl-Y3	FN1	0	1.88919	0.0042377	20.2871	3.82792	0.00353859	12.8789
Q7Z406	Myosin-14	MYH14	0	-0.663566	0.00426069	26.5427	2.4068	0.00691735	11.0469
P30408	Transmembrane 4 L6 family member 1	TM4SF1	0.00041167	-2.09867	0.00437814	14.1307		1
Q15582	Transforming growth factor-beta-induced protein ig-h3	TGFBI	7.39e-208	-1.40148	0.0044726	30.9961	0.377948	0.615052	13.9952
A6NMZ7;A8TX70	Collagen alpha-6(VI) chain	COL6A6	2.25e-108	-3.49554	0.00449366	11.8707	-1.20586	0.40281	8.98077
P84077;P61204	ADP-ribosylation factor 1;ADP-ribosylation factor 3	ARF1;ARF3	4.9e-153	0.699231	0.00461126	9.68369	2.86823	0.00563028	7.85905
Q53TN4	Cytochrome b reductase 1	CYBRD1	1.19e-08	-1.58497	0.00467757	18.8476		1
P06731;P31997;P13688	Carcinoembryonic antigen-related cell adhesion molecule 5	CEACAM5	2.68e-70	1.61803	0.00473915	24.5017	-0.603101	0.578842	3.2101
Q16658	Fascin	FSCN1	2.3e-286	-2.69056	0.00485915	12.825	2.48614	0.148028	8.41309
P09525	Annexin A4	ANXA4	3.05e-190	-0.607641	0.00489801	11.5275	3.4457	0.00922508	6.7678
P20908	Collagen alpha-1(V) chain	COL5A1	2.99e-22	-2.01256	0.00529066	17.3583	-0.502472	0.388625	11.8036
P21283	V-type proton ATPase subunit C 1	ATP6V1C1	3.94e-52	1.43032	0.00552294	9.72185		1
O00515	Ladinin-1	LAD1	2.05e-14	-1.66157	0.00584346	9.45351		1
P55290	Cadherin-13	CDH13	2.66e-06	-2.41107	0.0062709	7.44466		1
Q27J81	Inverted formin-2	INF2	4.64e-69	1.65329	0.00629535	11.2196		1
Q9UI08	Ena/VASP-like protein	EVL	2.09e-76	1.56796	0.00667898	28.3629		1
Q92522	Histone H1x	H1FX	5.39e-21	-1.62318	0.00669915	9.05681		1
Q5T749	Keratinocyte proline-rich protein	KPRP	3.39e-235	3.29332	0.00679704	10.9812	-0.974844	0.546376	12.0331
Q96IZ0	PRKC apoptosis WT1 regulator protein	PAWR	1.17e-30	-1.42953	0.00710461	8.21816	-3.62321	1
P13674	Prolyl 4-hydroxylase subunit alpha-1	P4HA1	3.83e-135	1.98482	0.00714743	6.76554	0.179445	0.852928	2.026
P01019	Angiotensinogen;Angiotensin-1;Angiotensin-2;Angiotensin-3;Angiotensin-4;Angiotensin 1-9;Angiotensin 1-7;Angiotensin 1-5;Angiotensin 1-4	AGT	7.83e-59	-2.2102	0.00725053	10.8806	-0.64382	0.130618	10.3289
P02675;CON__P02676	Fibrinogen beta chain;Fibrinopeptide B;Fibrinogen beta chain	FGB	2.97e-303	-1.60034	0.00803341	11.9313	0.0878391	0.854482	13.5082
Q16643	Drebrin	DBN1	1.48e-132	1.98164	0.00806251	9.14096	-0.847843	0.324704	4.96526
Q08554	Desmocollin-1	DSC1	2.04e-139	1.94272	0.00842461	17.2206	-1.09533	0.359479	12.8178
Q92598	Heat shock protein 105 kDa	HSPH1	1.3e-222	1.56957	0.00959599	9.28781	-1.06548	0.0671135	9.03003
Q14195	Dihydropyrimidinase-related protein 3	DPYSL3	0	-2.13215	0.0100231	9.6026	4.11165	0.00805323	7.91417
P62736;P63267	Actin, aortic smooth muscle;Actin, gamma-enteric smooth muscle	ACTA2;ACTG2	0	-3.02826	0.0102575	11.8958		1
P15559	NAD(P)H dehydrogenase [quinone] 1	NQO1	3.14e-39	1.60523	0.0115284	16.9438		1
P43155	Carnitine O-acetyltransferase	CRAT	8.73e-120	1.67083	0.0121199	28.3859	-0.5554	0.295565	9.27812
P80723	Brain acid soluble protein 1	BASP1	1.91e-116	3.15879	0.0133592	6.10398	1.81743	1
P01861	Ig gamma-4 chain C region	IGHG4	2.68e-115	-3.95124	0.0135966	6.37292	-0.191194	0.833903	9.80958
P25205	DNA replication licensing factor MCM3	MCM3	2.93e-48	1.76497	0.0148861	10.3815		1
O14672	Disintegrin and metalloproteinase domain-containing protein 10	ADAM10	6.16e-31	-1.73076	0.0162866	6.84971		1
P80748	Ig lambda chain V-III region LOI		2.34e-56	-2.06961	0.017097	11.9981	-1.35673	0.177552	11.081
P02743	Serum amyloid P-component;Serum amyloid P-component(1-203)	APCS	2.7e-129	-2.67343	0.0177832	10.436	0.847214	0.463061	11.6069
P26447	Protein S100-A4	S100A4	5.45e-38	-1.89425	0.018138	23.7775	3.36593	0.0182238	9.25824
P04626	Receptor tyrosine-protein kinase erbB-2	ERBB2	0	1.90117	0.018351	23.1063	-1.167	0.0573469	4.99971
P06331;P01825	Ig heavy chain V-II region ARH-77;Ig heavy chain V-II region NEWM		5.3e-26	-2.2566	0.0192495	13.9128	-1.58117	0.108381	9.47281
Q9Y2J8	Protein-arginine deiminase type-2	PADI2	8.88e-159	-2.30748	0.0199072	14.4569		1
Q9NR45	Sialic acid synthase	NANS	9.8e-69	2.10775	0.0214255	5.80616	-0.827959	0.0683723	8.76461
O95994	Anterior gradient protein 2 homolog	AGR2	6.91e-212	2.45832	0.0294557	11.0201	3.72103	0.00253507	7.97618
P01920	HLA class II histocompatibility antigen, DQ beta 1 chain	HLA-DQB1	4.53e-14	2.35089	0.0321884	6.74171		1
O00299	Chloride intracellular channel protein 1	CLIC1	2.4e-213	0.461193	0.0611575	12.4273	3.34543	0.0115734	4.98785
P36542	ATP synthase subunit gamma, mitochondrial	ATP5C1	3.04e-50	0.209066	0.0632223	22.4274	2.52947	0.00264503	8.85163
Q15365;P57723	Poly(rC)-binding protein 1	PCBP1	4.15e-189	0.251635	0.0642318	12.254	3.12594	0.00604449	10.6172
Q13268	Dehydrogenase/reductase SDR family member 2	DHRS2	1.23e-174	3.40221	0.0684384	10.0549		1
P06744;Q8N196	Glucose-6-phosphate isomerase	GPI	0	0.407444	0.0694624	30.4754	3.03862	0.00501984	11.7453
P09622	Dihydrolipoyl dehydrogenase, mitochondrial	DLD	3.2e-145	0.384355	0.136234	17.0616	1.89806	0.00121272	7.26016
P62937;Q9Y536;A2BFH1	Peptidyl-prolyl cis-trans isomerase A	PPIA	3.35e-188	0.71304	0.136319	7.92091	3.00136	0.000242153	13.639
P62158	Calmodulin	CALM1	6.51e-229	0.425812	0.210579	7.97021	2.18326	0.000593035	13.6916
P52907	F-actin-capping protein subunit alpha-1	CAPZA1	6.71e-209	0.12199	0.278288	21.6841	2.75666	0.00241135	11.7301
P26038	Moesin	MSN	0	-0.201423	0.336542	11.1126	2.91002	0.00228649	12.4884
P40926	Malate dehydrogenase, mitochondrial	MDH2	2.08e-267	0.21599	0.387912	15.0005	3.14481	0.00151273	11.1279
P62888	60S ribosomal protein L30	RPL30	4.32e-79	-0.101662	0.405877	13.1621	2.37009	0.00481161	7.55125
P04844	Dolichyl-diphosphooligosaccharide--protein glycosyltransferase subunit 2	RPN2	1.28e-232	0.0902396	0.422255	29.3086	3.25563	0.00763801	7.58579
P00367	Glutamate dehydrogenase 1, mitochondrial	GLUD1	9.63e-209	-0.144897	0.545455	30.9813	2.90995	0.0103657	8.19062
P05386	60S acidic ribosomal protein P1	RPLP1	3.36e-74	0.189054	0.549289	9.34471	1.92747	0.000840872	12.6191
P29401	Transketolase	TKT	2.39e-272	0.161112	0.605089	11.0694	3.77393	0.0034351	9.81146
P24821	Tenascin	TNC	0	-0.346958	0.674702	26.9822	4.97554	0.0298703	5.88104
P61224;A6NIZ1;P62834	Ras-related protein Rap-1b;Ras-related protein Rap-1b-like protein;Ras-related protein Rap-1A	RAP1B;RAP1A	1.81e-88	0.0328177	0.737079	22.5731	2.67825	0.00504824	10.5055
P32969	60S ribosomal protein L9	RPL9	3.33e-99	0.0331087	0.774075	19.2298	3.10171	0.00522902	8.99571
P62081	40S ribosomal protein S7	RPS7	2.11e-39	-0.0100593	0.941899	10.5991	3.09581	0.00670378	11.9898
P19827	Inter-alpha-trypsin inhibitor heavy chain H1	ITIH1	2.38e-251	-0.00776401	0.990996	20.3181	3.00455	0.0143206	13.4072
