# Supplementary material for: Proteomic characterization of microdissected breast tissue environment provides a protein‐level overview of malignant transformation
Source: Proteomics. 2017 Mar 7;17(5):1600213. doi: 10.1002/pmic.201600213 (PMC5347865; doi:10.1002/pmic.201600213)
Supplement: Supplementary file 6 — Supplemental table 5. Enriched terms with FDR < 5% in differentially abundant proteins between benign and malignant cells of epithelial origin [file PMIC-17-na-s006.xlsx]

## Sheet: enriched (lower in mal.)
Supplemental table 5. Enriched terms with FDR < 5% in differentially abundant proteins between benign and malignant cells of epithelial origin
Annotation Cluster	Enrichment Score	Expression in tumor cells	Category	Term	Count	%	PValue	Genes	List Total	Pop Hits	Pop Total	Fold Enrichment	Bonferroni	Benjamini	FDR
1	26.7	lower	SP_PIR_KEYWORDS	glycoprotein	122	49.5935	6.21057e-34	P04196, Q01082, P13987, Q9NTJ4, Q8N474, P05546, P08603, P04217, P02462, P26006, Q9BXX0, Q9NRJ3, P12273, Q9Y3E1, P22223, P98160, Q02388, Q13753, P98164, P01591, Q13751, P04083, P12111, P05556, P02749, P02748, P08572, P43121, P08571, Q9UBG0, Q9Y240, Q6UWY5, P55001, O15230, P55290, Q14126, Q9GZM7, P02647, Q16787, Q8IWA5, P01871, P01876, P01877, O00468, Q99538, Q9UMD9, P01011, P22105, P02511, P20774,…	246	539	3106	2.85784	2.32896e-31	2.32896e-31	8.58115e-31
1	26.7	lower	GOTERM_CC_FAT	GO:0005576~extracellular region	99	40.2439	5.04965e-32	P04196, P13987, Q8N474, P05546, P01617, P08603, P04217, P02462, Q9BXX0, Q9BWS9, P12273, Q9NRJ3, P98160, Q02388, Q13753, P98164, P01591, Q13751, P12111, P02749, P08572, P02748, P22352, P08571, Q9Y240, Q6UWY5, P55290, Q07507, O15230, P55001, Q9GZM7, P02647, Q16787, P01871, P18206, O00468, Q9UMD9, P01011, P12814, P22105, P20774, P01008, P01009, P07942, P02652, P01860, P01861, Q9UBX5, A6NMZ7, P55268,…	216	369	2597	3.22572	1.5048e-29	1.5048e-29	6.74097e-29
1	26.7	lower	SP_PIR_KEYWORDS	Secreted	85	34.5528	9.82136e-31	P04196, P13987, Q8N474, P07358, Q14624, P02774, P08603, P04217, P02462, Q6UX06, Q9BXX0, P01857, Q9BWS9, Q9NRJ3, P01859, P12273, P36952, P08697, Q05707, P98160, Q02388, Q13753, P02787, Q9HB40, Q13751, P02788, P01042, P12111, P14543, P02749, P02748, P08572, P22352, Q9Y240, Q6UWY5, Q14031, P55001, O15230, Q07507, P00740, Q9GZM7, P02790, P02647, Q16787, Q53RD9, P01871, P39060, O00468, Q9Y6C2, P35542,…	246	288	3106	3.72643	3.68301e-28	1.8415e-28	1.35702e-27
1	26.7	lower	UP_SEQ_FEATURE	glycosylation site:N-linked (GlcNAc...)	110	44.7154	1.00134e-29	P04196, P13987, Q8N474, P05546, P08603, P04217, P26006, P02462, Q9BXX0, Q9NRJ3, P12273, P22223, P98160, Q02388, Q13753, P98164, P01591, Q13751, P12111, P05556, P02749, P08572, P02748, P43121, P08571, Q9UBG0, Q6UWY5, P55290, O15230, Q14126, Q9GZM7, Q16787, Q8IWA5, P01871, P01876, P01877, O00468, Q99538, Q9UMD9, P01011, P22105, P20774, P01008, P01009, P07942, P01860, P01861, Q9UBX5, P16144, A6NMZ7,…	246	486	3106	2.85774	1.23265e-26	1.23265e-26	1.62397e-26
1	26.7	lower	SP_PIR_KEYWORDS	disulfide bond	91	36.9919	1.69e-24	P04196, P13987, Q8N474, P07358, Q14624, P02774, P01617, P08603, P04217, P02462, P26006, Q6UX06, P12830, Q9BXX0, P01857, Q9NRJ3, P01859, P12273, P08697, Q05707, P98160, P05026, Q02388, Q13753, P98164, P02787, P01591, Q13751, P02788, P01042, P08473, P12111, P14543, P05556, P02749, P02748, P08572, P43121, P08571, Q9UBG0, Q9Y240, Q6UWY5, Q14031, Q13308, P55001, O15230, Q07507, P00740, Q9GZM7, P02790,…	246	392	3106	2.93104	6.33752e-22	2.11251e-22	2.33508e-21
1	26.7	lower	GOTERM_CC_FAT	GO:0044421~extracellular region part	68	27.6423	3.01116e-24	P07358, Q8N474, P02774, P08603, P02462, Q6UX06, Q9BXX0, Q9NRJ3, P36952, P08697, Q05707, P98160, Q02388, Q13753, P98164, P02787, Q13751, P01042, P12111, P14543, P02749, P08572, P22352, Q14031, P55001, P55290, Q07507, O15230, P02790, P02647, Q16787, Q53RD9, P39060, O00468, Q9Y6C2, Q9UMD9, P35542, P05090, O00515, P22105, Q13361, P01008, P20774, P01009, P35858, P07942, P11047, P02652, P08294, P12110,…	216	222	2597	3.68277	8.97326e-22	4.48663e-22	4.01972e-21
1	26.7	lower	SP_PIR_KEYWORDS	signal	106	43.0894	3.43224e-24	P04196, P13987, Q8N474, P05546, P08603, P04217, P26006, P02462, Q9BXX0, Q9BWS9, P12273, Q9NRJ3, P22223, P98160, Q02388, Q13753, P98164, P01591, Q13751, P12111, P05556, P02749, P08572, P02748, P43121, P22352, P08571, Q9UBG0, Q9Y240, Q6UWY5, P55001, P55290, Q07507, O15230, Q14126, Q9GZM7, P02647, Q16787, P01871, O00468, Q99538, P01011, P22105, P20774, P01008, P01009, P07942, P02652, P01860, Q9UBX5,…	246	521	3106	2.56882	1.28709e-21	3.21772e-22	4.74233e-21
1	26.7	lower	UP_SEQ_FEATURE	signal peptide	106	43.0894	3.43224e-24	P04196, P13987, Q8N474, P05546, P08603, P04217, P26006, P02462, Q9BXX0, Q9BWS9, P12273, Q9NRJ3, P22223, P98160, Q02388, Q13753, P98164, P01591, Q13751, P12111, P05556, P02749, P08572, P02748, P43121, P22352, P08571, Q9UBG0, Q9Y240, Q6UWY5, P55001, P55290, Q07507, O15230, Q14126, Q9GZM7, P02647, Q16787, P01871, O00468, Q99538, P01011, P22105, P20774, P01008, P01009, P07942, P02652, P01860, Q9UBX5,…	246	521	3106	2.56882	4.22509e-21	2.11254e-21	5.5664e-21
1	26.7	lower	UP_SEQ_FEATURE	disulfide bond	87	35.3659	2.55935e-23	P04196, P13987, Q8N474, P07358, Q14624, P02774, P01617, P08603, P04217, P02462, P26006, Q6UX06, P12830, Q9BXX0, P01857, Q9NRJ3, P01859, P12273, P08697, P98160, P05026, Q02388, Q13753, P98164, P02787, P01591, Q13751, P02788, P01042, P08473, P12111, P14543, P05556, P02749, P02748, P08572, P43121, P08571, Q9UBG0, Q9Y240, Q6UWY5, Q14031, Q13308, P55001, O15230, Q07507, P00740, Q9GZM7, P02790, Q16787,…	246	374	3106	2.93707	3.15056e-20	1.05019e-20	4.15075e-20
2	19.5	lower	GOTERM_CC_FAT	GO:0031012~extracellular matrix	44	17.8862	3.31661e-21	Q16787, Q53RD9, P39060, O00468, Q9Y6C2, Q9UMD9, O00515, P02462, P22105, Q9BXX0, Q13361, P20774, P01009, P07942, P11047, Q05707, P98160, Q02388, P08294, Q13753, P02787, Q13751, P12110, P14543, Q14112, P12111, P02765, P08572, Q9UBX5, A6NMZ7, P35556, P55268, P35555, Q96P44, P39059, P51888, O00339, P07585, Q14031, Q6PCB0, P55001, O15230, Q07507, P12109	216	105	2597	5.03827	9.88349e-19	3.2945e-19	4.42747e-18
2	19.5	lower	SP_PIR_KEYWORDS	extracellular matrix	39	15.8537	9.38087e-21	Q16787, Q53RD9, P39060, O00468, Q9Y6C2, Q9UMD9, O00515, P02462, P22105, Q9BXX0, Q13361, P20774, P01009, P07942, P11047, Q05707, P98160, Q02388, Q13753, Q13751, P12110, P14543, Q14112, P12111, P08572, A6NMZ7, P35556, P55268, P35555, Q96P44, P39059, P51888, P07585, Q14031, Q6PCB0, O15230, Q07507, P12109, P55001	246	86	3106	5.72575	3.51783e-18	7.03565e-19	1.29616e-17
2	19.5	lower	GOTERM_CC_FAT	GO:0005578~proteinaceous extracellular matrix	42	17.0732	1.20176e-20	Q16787, Q53RD9, P39060, O00468, Q9Y6C2, Q9UMD9, O00515, P02462, P22105, Q9BXX0, Q13361, P20774, P01009, P07942, P11047, Q05707, P98160, Q02388, Q13753, P02787, Q13751, P12110, P14543, Q14112, P12111, P08572, Q9UBX5, A6NMZ7, P35556, P55268, P35555, Q96P44, P39059, P51888, O00339, P07585, Q14031, Q6PCB0, P55001, O15230, Q07507, P12109	216	98	2597	5.15278	3.58125e-18	8.95312e-19	1.60428e-17
2	19.5	lower	GOTERM_CC_FAT	GO:0044420~extracellular matrix part	28	11.3821	3.14619e-16	Q16787, P39060, O00468, Q9UMD9, O00515, P02462, P22105, Q13361, P07942, P11047, Q05707, P98160, Q02388, Q13753, P02787, Q13751, P12111, Q14112, P14543, P08572, P35555, P55268, P39059, Q14031, Q6PCB0, O15230, P12109, P55001	216	54	2597	6.23422	9.92539e-14	1.9873e-14	4.44089e-13
2	19.5	lower	GOTERM_CC_FAT	GO:0005604~basement membrane	22	8.94309	1.36103e-14	Q02388, Q13753, Q16787, P02787, Q13751, P14543, Q14112, P08572, P39060, O00468, P35555, Q9UMD9, P55268, O00515, P39059, P02462, Q14031, Q6PCB0, O15230, P07942, P11047, P98160	216	36	2597	7.34748	4.06941e-12	6.78235e-13	1.82299e-11
2	19.5	lower	SP_PIR_KEYWORDS	basement membrane	17	6.91057	2.09193e-13	Q02388, Q13753, Q16787, Q13751, Q14112, P14543, P08572, P55268, Q9UMD9, O00515, P02462, Q14031, Q6PCB0, O15230, P07942, P11047, P98160	246	23	3106	9.33227	7.84373e-11	1.12054e-11	2.89002e-10
3	19.1	lower	SP_PIR_KEYWORDS	cell adhesion	43	17.4797	1.1355e-20	Q16787, Q53RD9, P18206, P39060, Q9Y6C2, P35222, P26006, P22105, Q6UX06, P12830, Q9BXX0, P07942, P35858, P11047, Q05707, P22223, Q99959, Q96AC1, Q02388, Q13753, Q13751, P12110, P05556, P14543, Q14112, P12111, Q02487, P43121, Q9UBX5, P16144, A6NMZ7, Q15942, P55268, P39059, Q14031, Q13308, Q07507, P12109, P55290, O15230, Q14126, P23229, Q08722	246	106	3106	5.12187	4.25812e-18	7.09687e-19	1.56892e-17
3	19.1	lower	GOTERM_BP_FAT	GO:0022610~biological adhesion	53	21.5447	1.843e-19	P26006, Q6UX06, P12830, Q9BXX0, Q05707, Q99959, P22223, P98160, Q02388, Q13753, Q13751, P05556, P14543, P12111, Q02487, P43121, Q14031, Q13308, P55290, Q07507, O15230, Q14126, Q14956, Q16787, Q53RD9, P18206, P39060, Q9Y6C2, Q9UMD9, P35222, P48509, P12814, P22105, P07942, P35858, P11047, P02760, Q96AC1, P12110, Q14112, Q9BX66, Q9UBX5, P16144, P06727, A6NMZ7, Q15942, P55268, Q96P44, P39059, P47929,…	209	172	2615	3.85543	3.36164e-16	3.36164e-16	3.13463e-16
3	19.1	lower	GOTERM_BP_FAT	GO:0007155~cell adhesion	53	21.5447	1.843e-19	P26006, Q6UX06, P12830, Q9BXX0, Q05707, Q99959, P22223, P98160, Q02388, Q13753, Q13751, P05556, P14543, P12111, Q02487, P43121, Q14031, Q13308, P55290, Q07507, O15230, Q14126, Q14956, Q16787, Q53RD9, P18206, P39060, Q9Y6C2, Q9UMD9, P35222, P48509, P12814, P22105, P07942, P35858, P11047, P02760, Q96AC1, P12110, Q14112, Q9BX66, Q9UBX5, P16144, P06727, A6NMZ7, Q15942, P55268, Q96P44, P39059, P47929,…	209	172	2615	3.85543	3.36164e-16	3.36164e-16	3.13463e-16
4	11.1	lower	GOTERM_MF_FAT	GO:0005201~extracellular matrix structural constituent	17	6.91057	9.22869e-08	P12110, P08572, P39060, Q9Y6C2, P35556, P35555, P39059, P02462, P51888, P22105, Q14031, Q9BXX0, Q13361, Q9GZM7, P07942, P11047, Q05707	213	42	2503	4.75643	3.57144e-05	3.57144e-05	0.000128103
4	11.1	lower	SP_PIR_KEYWORDS	collagen	15	6.09756	4.3496e-07	Q02388, P12110, P12111, P08572, P39060, Q9Y6C2, A6NMZ7, Q9UMD9, Q96P44, P39059, P02462, Q14031, Q9BXX0, P12109, Q05707	246	38	3106	4.98395	0.000163097	1.16506e-05	0.000600983
5	4.9	lower	GOTERM_BP_FAT	GO:0007010~cytoskeleton organization	28	11.3821	2.27477e-06	Q9NZN4, P35222, Q03135, O43491, P12814, P22105, P02511, P51911, P68032, Q9UNF0, P35749, Q96AC1, Q53GG5, P05556, Q8WX93, P35611, Q9BX66, Q9UH99, P21333, O00560, O15061, P35580, P09493, O15230, Q05682, Q16658, Q9NR12, P46821	209	132	2615	2.65405	0.00414058	0.000829491	0.00386891
5	4.9	lower	GOTERM_BP_FAT	GO:0030029~actin filament-based process	21	8.53659	2.83486e-05	P05556, P35611, P60660, Q9BX66, P21333, O00560, Q9NZN4, O43491, P12814, P35580, P22105, P09493, Q05682, Q16658, P51911, P68032, Q9NR12, Q9UNF0, P35749, Q53GG5, Q96AC1	209	94	2615	2.79523	0.0503945	0.00644273	0.0482051
5	4.9	lower	GOTERM_BP_FAT	GO:0030036~actin cytoskeleton organization	20	8.13008	3.08089e-05	P05556, P35611, Q9BX66, P21333, O00560, Q9NZN4, O43491, P12814, P35580, P22105, P09493, Q05682, Q16658, P51911, P68032, Q9NR12, Q9UNF0, P35749, Q53GG5, Q96AC1	209	87	2615	2.87631	0.0546465	0.00560387	0.0523876
6	4.3	lower	GOTERM_BP_FAT	GO:0009611~response to wounding	29	11.7886	1.25674e-06	P13987, P07358, Q14624, P05546, P08603, P35542, P01011, Q5VT79, P01008, P01009, P08697, P22223, P02652, P02787, P04083, P01042, P02749, P02748, P02765, P07858, Q9UBX5, P08571, P55268, P35580, P09493, P05155, P00740, P46821	209	136	2615	2.66799	0.00228967	0.000763805	0.00213747
6	4.3	lower	GOTERM_BP_FAT	GO:0007596~blood coagulation	12	4.87805	1.80074e-05	P13987, P01042, P00740, P05155, Q5VT79, P05546, P02749, P02748, P01008, Q9UBX5, P01009	209	32	2615	4.69199	0.0323122	0.00468126	0.030623
6	4.3	lower	GOTERM_BP_FAT	GO:0050817~coagulation	12	4.87805	1.80074e-05	P13987, P01042, P00740, P05155, Q5VT79, P05546, P02749, P02748, P01008, Q9UBX5, P01009	209	32	2615	4.69199	0.0323122	0.00468126	0.030623
6	4.3	lower	GOTERM_BP_FAT	GO:0042060~wound healing	15	6.09756	3.06547e-05	P13987, P01042, P05546, P02749, P02748, Q9UBX5, P35580, P09493, Q5VT79, P05155, P00740, P01008, P01009, P22223	209	52	2615	3.60922	0.0543805	0.00619352	0.0521255
6	4.3	lower	GOTERM_BP_FAT	GO:0007599~hemostasis	12	4.87805	3.46093e-05	P13987, P01042, P00740, P05155, Q5VT79, P05546, P02749, P02748, P01008, Q9UBX5, P01009	209	34	2615	4.41599	0.0611772	0.00572252	0.0588481
6	4.3	lower	SP_PIR_KEYWORDS	blood coagulation	8	3.25203	0.000170674	P01042, P00740, P05155, Q5VT79, P05546, P01008, P01009	246	17	3106	5.94165	0.0620026	0.00228339	0.235562
6	4.3	lower	GOTERM_BP_FAT	GO:0050878~regulation of body fluid levels	12	4.87805	0.000231889	P13987, P01042, P00740, P05155, Q5VT79, P05546, P02749, P02748, P01008, Q9UBX5, P01009	209	41	2615	3.66204	0.344931	0.027807	0.393671
6	4.3	lower	KEGG_PATHWAY	hsa04610:Complement and coagulation cascades	11	4.47154	0.000964233	P13987, P07358, P01042, P00740, P05155, P05546, P02748, P01008, P08603, P01009, P08697	112	40	1351	3.31719	0.0945869	0.0164243	1.07093
7	4.3	lower	KEGG_PATHWAY	hsa04510:Focal adhesion	29	11.7886	7.86602e-12	Q16787, P18206, P35222, Q03135, P02462, P26006, P12814, P19105, P22105, P07942, P11047, Q13753, Q13751, P12110, P12111, P05556, P08572, P21333, P16144, A6NMZ7, P55268, Q15942, O14974, Q14031, Q15746, O15230, P12109, P24844, P23229	112	85	1351	4.11544	8.10202e-10	8.10202e-10	8.77937e-09
7	4.3	lower	KEGG_PATHWAY	hsa04512:ECM-receptor interaction	22	8.94309	9.07776e-12	Q13753, Q16787, P12110, Q13751, P12111, P05556, P08572, O00468, P16144, A6NMZ7, P55268, P26006, P02462, Q14031, P22105, P12109, O15230, P07942, P11047, P23229, P98160, Q08722	112	48	1351	5.52865	9.35007e-10	4.67503e-10	1.01318e-08
7	4.3	lower	KEGG_PATHWAY	hsa05222:Small cell lung cancer	13	5.28455	3.83796e-09	Q13753, Q16787, Q13751, P05556, P08572, P55268, P26006, P02462, Q14031, O15230, P07942, P11047, P23229	112	20	1351	7.84063	3.9531e-07	1.3177e-07	4.28358e-06
7	4.3	lower	SP_PIR_KEYWORDS	laminin egf-like domain	9	3.65854	5.26685e-08	Q13753, Q16787, Q13751, O15230, O00468, P07942, P11047, P55268, P98160	246	10	3106	11.3634	1.97505e-05	1.97507e-06	7.2772e-05
7	4.3	lower	UP_SEQ_FEATURE	domain:Laminin EGF-like 2	9	3.65854	5.26685e-08	Q13753, Q16787, Q13751, O15230, O00468, P07942, P11047, P55268, P98160	246	10	3106	11.3634	6.48328e-05	1.08058e-05	8.54176e-05
7	4.3	lower	INTERPRO	IPR002049:EGF-like, laminin	9	3.65854	5.49638e-08	Q13753, Q16787, Q13751, O15230, O00468, P07942, P11047, P55268, P98160	238	10	2987	11.2954	2.51181e-05	1.25591e-05	7.81489e-05
7	4.3	lower	UP_SEQ_FEATURE	domain:Laminin EGF-like 6	8	3.25203	1.30921e-07	Q13753, Q16787, Q13751, O15230, P07942, P11047, P55268, P98160	246	8	3106	12.626	0.000161151	2.30232e-05	0.000212328
7	4.3	lower	UP_SEQ_FEATURE	domain:Laminin EGF-like 1	8	3.25203	5.49591e-07	Q13753, Q16787, Q13751, O15230, O00468, P07942, P11047, P55268	246	9	3106	11.2231	0.000676317	7.5169e-05	0.000891322
7	4.3	lower	UP_SEQ_FEATURE	domain:Laminin EGF-like 3	8	3.25203	5.49591e-07	Q13753, Q16787, Q13751, O15230, P07942, P11047, P55268, P98160	246	9	3106	11.2231	0.000676317	7.5169e-05	0.000891322
7	4.3	lower	SMART	SM00180:EGF_Lam	9	3.65854	7.29084e-07	Q13753, Q16787, Q13751, O15230, O00468, P07942, P11047, P55268, P98160	157	10	1404	8.04841	7.58219e-05	7.58219e-05	0.000815205
7	4.3	lower	GOTERM_CC_FAT	GO:0005605~basal lamina	8	3.25203	7.57654e-07	Q13753, Q16787, O15230, O00468, P07942, P11047, P55268, P98160	216	9	2597	10.6872	0.000225756	2.82222e-05	0.00101142
7	4.3	lower	UP_SEQ_FEATURE	domain:Laminin EGF-like 7	7	2.84553	1.48765e-06	Q13753, Q16787, O15230, P07942, P11047, P55268, P98160	246	7	3106	12.626	0.00182963	0.000183114	0.00241265
7	4.3	lower	UP_SEQ_FEATURE	domain:Laminin EGF-like 10	6	2.43902	1.65038e-05	Q16787, O15230, P07942, P11047, P55268, P98160	246	6	3106	12.626	0.0201113	0.00156157	0.0267625
7	4.3	lower	UP_SEQ_FEATURE	domain:Laminin EGF-like 4	6	2.43902	1.65038e-05	Q16787, Q13751, O15230, P07942, P11047, P55268	246	6	3106	12.626	0.0201113	0.00156157	0.0267625
7	4.3	lower	UP_SEQ_FEATURE	domain:Laminin EGF-like 8	6	2.43902	1.65038e-05	Q16787, O15230, P07942, P11047, P55268, P98160	246	6	3106	12.626	0.0201113	0.00156157	0.0267625
7	4.3	lower	UP_SEQ_FEATURE	domain:Laminin N-terminal	6	2.43902	1.65038e-05	Q16787, Q13751, O15230, P07942, P11047, P55268	246	6	3106	12.626	0.0201113	0.00156157	0.0267625
7	4.3	lower	INTERPRO	IPR008211:Laminin, N-terminal	6	2.43902	1.69675e-05	Q16787, Q13751, O15230, P07942, P11047, P55268	238	6	2987	12.5504	0.00772424	0.00110713	0.0241222
7	4.3	lower	GOTERM_CC_FAT	GO:0043256~laminin complex	6	2.43902	6.80332e-05	Q13753, Q16787, O15230, P07942, P11047, P55268	216	7	2597	10.3056	0.0200704	0.00126636	0.0907821
7	4.3	lower	KEGG_PATHWAY	hsa05200:Pathways in cancer	17	6.91057	7.05626e-05	Q13753, Q16787, Q13751, P05556, P08572, P55268, P35222, P42229, P26006, P02462, Q14031, P12830, O15230, P09211, P07942, P11047, P23229	112	69	1351	2.97192	0.00724186	0.0018154	0.0787274
7	4.3	lower	SMART	SM00136:LamNT	6	2.43902	8.72955e-05	Q16787, Q13751, O15230, P07942, P11047, P55268	157	6	1404	8.94268	0.00903804	0.00452928	0.0975641
7	4.3	lower	UP_SEQ_FEATURE	domain:Laminin EGF-like 11	5	2.03252	0.000177465	Q16787, P07942, P11047, P55268, P98160	246	5	3106	12.626	0.19626	0.0120643	0.287424
7	4.3	lower	UP_SEQ_FEATURE	domain:Laminin EGF-like 9	5	2.03252	0.000177465	Q16787, O15230, P07942, P11047, P55268	246	5	3106	12.626	0.19626	0.0120643	0.287424
7	4.3	lower	INTERPRO	IPR000034:Laminin B type IV	5	2.03252	0.000181478	Q13753, Q16787, O15230, P11047, P98160	238	5	2987	12.5504	0.0795962	0.00590697	0.25772
7	4.3	lower	INTERPRO	IPR018031:Laminin B	5	2.03252	0.000181478	Q13753, Q16787, O15230, P11047, P98160	238	5	2987	12.5504	0.0795962	0.00590697	0.25772
7	4.3	lower	SMART	SM00281:LamB	5	2.03252	0.000672305	Q13753, Q16787, O15230, P11047, P98160	157	5	1404	8.94268	0.0675532	0.0115895	0.749155
7	4.3	lower	UP_SEQ_FEATURE	domain:Laminin EGF-like 13	4	1.62602	0.00182752	Q16787, O15230, P07942, P55268	246	4	3106	12.626	0.894783	0.0972878	2.92301
7	4.3	lower	UP_SEQ_FEATURE	domain:Laminin EGF-like 12	4	1.62602	0.00182752	Q16787, O15230, P07942, P55268	246	4	3106	12.626	0.894783	0.0972878	2.92301
7	4.3	lower	UP_SEQ_FEATURE	domain:Laminin EGF-like 5	4	1.62602	0.00182752	Q13753, Q16787, Q13751, O15230	246	4	3106	12.626	0.894783	0.0972878	2.92301
7	4.3	lower	UP_SEQ_FEATURE	domain:Laminin IV type A	4	1.62602	0.00182752	Q13753, Q16787, O15230, P11047	246	4	3106	12.626	0.894783	0.0972878	2.92301
7	4.3	lower	INTERPRO	IPR001791:Laminin G	5	2.03252	0.0035389	Q16787, O15230, O00468, P98160, P39059	238	9	2987	6.97246	0.80213	0.0742489	4.91569
8	4.1	lower	GOTERM_MF_FAT	GO:0030247~polysaccharide binding	14	5.69106	1.23047e-05	P04196, P08294, Q13753, Q53RD9, P01042, P05546, P02749, P08571, P51888, P22105, P07585, P01008, Q9GZM7, Q14956	213	40	2503	4.11291	0.00475062	0.000951935	0.0170788
8	4.1	lower	GOTERM_MF_FAT	GO:0001871~pattern binding	14	5.69106	1.23047e-05	P04196, P08294, Q13753, Q53RD9, P01042, P05546, P02749, P08571, P51888, P22105, P07585, P01008, Q9GZM7, Q14956	213	40	2503	4.11291	0.00475062	0.000951935	0.0170788
8	4.1	lower	GOTERM_MF_FAT	GO:0005539~glycosaminoglycan binding	13	5.28455	2.01634e-05	P04196, P08294, Q13753, P01042, Q53RD9, P05546, P02749, P08571, P51888, P22105, P07585, P01008, Q14956	213	36	2503	4.24348	0.00777293	0.0012997	0.0279851
8	4.1	lower	GOTERM_MF_FAT	GO:0008201~heparin binding	11	4.47154	0.000139518	P51888, P04196, Q13753, P08294, P22105, Q53RD9, P01042, P05546, P02749, P01008, Q14956	213	31	2503	4.16977	0.0525653	0.00672693	0.193491
8	4.1	lower	GOTERM_MF_FAT	GO:0030246~carbohydrate binding	19	7.72358	0.000204939	P04196, Q13753, P08294, Q53RD9, P01042, P05546, P02749, P08571, Q9UBG0, Q9Y240, P51888, P07585, P47929, P22105, P11217, Q9UK22, P01008, Q9GZM7, Q14956	213	86	2503	2.59619	0.0762552	0.00790057	0.2841
8	4.1	lower	SP_PIR_KEYWORDS	heparin-binding	7	2.84553	0.00341493	P04196, Q13753, P08294, Q53RD9, P05546, P02749, P01008	246	20	3106	4.41911	0.722738	0.0263709	4.61653
9	4	lower	GOTERM_CC_FAT	GO:0015629~actin cytoskeleton	27	10.9756	1.22369e-06	P62736, Q01082, P18206, O94875, P07951, Q9UMS6, O43491, P19105, P12830, P02511, P68032, P35749, Q96AC1, Q53GG5, P35611, Q8WX93, P60660, Q9BX66, P21333, Q15942, P35580, P09493, Q05682, P24844, Q16658, Q9NR12, Q13576	216	116	2597	2.79849	0.000364594	4.0517e-05	0.00163354
9	4	lower	GOTERM_MF_FAT	GO:0008092~cytoskeletal protein binding	35	14.2276	3.9085e-06	Q9UEY8, Q01082, P18206, O94875, P07951, P02774, Q9UMS6, Q01995, O43491, P12814, P61601, P02511, P12273, P51911, P68032, Q13425, Q9UNF0, P35749, Q53GG5, Q8WX93, P35611, Q9BX66, Q9UH99, P21333, O00560, O15061, P35580, P09493, P04156, Q15746, Q05682, Q16658, Q9HBL0, P46821, Q13576	213	182	2503	2.25984	0.00151145	0.00050407	0.00542524
9	4	lower	GOTERM_MF_FAT	GO:0003779~actin binding	26	10.5691	5.94022e-05	Q9UEY8, Q01082, P18206, P35611, Q8WX93, P07951, Q9BX66, P02774, P21333, Q9UMS6, Q01995, O43491, P12814, P35580, P61601, P09493, Q15746, Q05682, Q16658, P12273, P51911, Q13425, Q9HBL0, P46821, P35749, Q13576	213	131	2503	2.33229	0.0227271	0.0032788	0.0824245
9	4	lower	SP_PIR_KEYWORDS	actin-binding	22	8.94309	6.05091e-05	Q9UEY8, Q01082, P18206, P35611, Q8WX93, P02774, P07951, P21333, Q9UMS6, Q01995, O43491, P12814, P35580, P09493, Q15746, Q05682, Q16658, P12273, P51911, Q13425, Q9HBL0, P35749	246	107	3106	2.596	0.0224361	0.000986105	0.0835731
9	4	lower	SP_PIR_KEYWORDS	calmodulin-binding	11	4.47154	0.000507039	P35580, Q9UEY8, Q01082, Q15746, Q05682, P35611, P51911, Q13425, P35749, Q13557, Q13576	246	38	3106	3.6549	0.173196	0.00526907	0.698305
9	4	lower	GOTERM_MF_FAT	GO:0005516~calmodulin binding	11	4.47154	0.00109126	P35580, Q9UEY8, Q01082, Q15746, Q05682, P35611, P51911, Q13425, P35749, Q13557, Q13576	213	39	2503	3.31443	0.344625	0.0260636	1.50418
10	3.5	lower	UP_SEQ_FEATURE	short sequence motif:Cell attachment site	16	6.50407	1.79766e-09	Q02388, Q16787, P12110, P12111, P14543, P39060, Q9UBX5, A6NMZ7, Q9Y240, P22105, Q14031, P12109, O15230, Q13361, Q05707, Q14956	246	31	3106	6.51665	2.21292e-06	5.53231e-07	2.91545e-06
10	3.5	lower	INTERPRO	IPR008160:Collagen triple helix repeat	14	5.69106	3.18099e-07	Q02388, P12110, P12111, P08572, P39060, Q9Y6C2, A6NMZ7, Q9UMD9, Q96P44, P39059, P02462, Q14031, P12109, Q05707	238	32	2987	5.49081	0.000145361	4.84559e-05	0.00045228
10	3.5	lower	SP_PIR_KEYWORDS	cell binding	9	3.65854	5.03355e-07	P12110, P12111, P12109, P14543, P08572, P07942, P11047, P55268, P02462	246	12	3106	9.46951	0.00018874	1.25838e-05	0.000695484
10	3.5	lower	SP_PIR_KEYWORDS	hydroxylation	14	5.69106	1.49392e-06	Q02388, P01042, P12110, P12111, P08572, P39060, A6NMZ7, Q9UMD9, P39059, P02462, Q14031, P00740, P12109, Q05707	246	36	3106	4.91012	0.000560064	3.29537e-05	0.00206413
10	3.5	lower	UP_SEQ_FEATURE	domain:VWFA 1	7	2.84553	5.55785e-06	O00339, Q02388, P12110, P12111, P12109, A6NMZ7, Q05707	246	8	3106	11.0478	0.00681839	0.000621783	0.00901334
10	3.5	lower	INTERPRO	IPR002035:von Willebrand factor, type A	12	4.87805	5.97813e-06	O00339, Q02388, Q6PCB0, P12110, P12111, P12109, P05556, Q14624, P16144, A6NMZ7, Q05707, Q96P44	238	29	2987	5.19328	0.00272829	0.000455232	0.00849953
10	3.5	lower	UP_SEQ_FEATURE	domain:VWFA 2	7	2.84553	1.55744e-05	O00339, Q02388, P12110, P12111, P12109, A6NMZ7, Q05707	246	9	3106	9.82023	0.0189896	0.00159641	0.0252555
10	3.5	lower	UP_SEQ_FEATURE	region of interest:Triple-helical region	9	3.65854	2.9217e-05	Q02388, Q14031, P12110, P12111, P12109, P08572, A6NMZ7, Q9UMD9, P02462	246	18	3106	6.31301	0.0353275	0.0023949	0.0473736
10	3.5	lower	GOTERM_CC_FAT	GO:0005581~collagen	10	4.06504	6.72834e-05	Q02388, Q14031, P22105, P12111, P12109, P08572, P39060, Q05707, P39059, P02462	216	24	2597	5.00965	0.0198515	0.00133585	0.089782
10	3.5	lower	SMART	SM00327:VWA	12	4.87805	0.000131789	O00339, Q02388, Q6PCB0, P12110, P12111, P12109, P05556, Q14624, P16144, A6NMZ7, Q05707, Q96P44	157	29	1404	3.70042	0.0136134	0.00342086	0.147257
10	3.5	lower	SP_PIR_KEYWORDS	hydroxyproline	9	3.65854	0.000230913	Q02388, Q14031, P12110, P01042, P12111, P12109, P08572, Q05707, P02462	246	23	3106	4.94062	0.0829582	0.00278972	0.31858
10	3.5	lower	SP_PIR_KEYWORDS	hydroxylysine	8	3.25203	0.000775021	Q02388, Q14031, P12110, P12111, P12109, P08572, Q05707, P02462	246	21	3106	4.80991	0.252294	0.0074273	1.06554
10	3.5	lower	SP_PIR_KEYWORDS	triple helix	8	3.25203	0.00142466	Q02388, Q14031, P12110, P12111, P12109, P08572, Q05707, P02462	246	23	3106	4.39166	0.414113	0.0123563	1.95058
10	3.5	lower	SP_PIR_KEYWORDS	trimer	7	2.84553	0.00255647	Q02388, Q14031, P12110, P12111, P12109, Q05707, P02462	246	19	3106	4.65169	0.617071	0.0206513	3.47499
11	3.5	lower	GOTERM_CC_FAT	GO:0016323~basolateral plasma membrane	20	8.13008	5.51156e-06	Q9UGI8, Q16787, P02787, P18206, P04083, P05556, P29972, Q9BX66, P16144, O00560, Q9UMD9, Q15942, P35222, Q03135, P12814, P12830, Q9HBL0, P23229, P05026, Q96AC1	216	75	2597	3.20617	0.0016411	0.000149302	0.00735734
11	3.5	lower	GOTERM_CC_FAT	GO:0070161~anchoring junction	19	7.72358	9.75437e-06	Q9UGI8, Q16787, P18206, P05556, Q02487, Q9BX66, O00560, Q15942, P35222, Q03135, P12814, O15061, P12830, Q14126, Q9HBL0, Q99959, P22223, P23229, Q96AC1	216	71	2597	3.21746	0.0029026	0.000242205	0.0130207
11	3.5	lower	GOTERM_CC_FAT	GO:0005912~adherens junction	17	6.91057	1.23271e-05	Q9UGI8, Q16787, P18206, P05556, Q9BX66, O00560, Q15942, P35222, Q03135, P12814, O15061, P12830, Q9HBL0, Q99959, P22223, P23229, Q96AC1	216	59	2597	3.4643	0.00366677	0.000282537	0.0164547
11	3.5	lower	GOTERM_CC_FAT	GO:0030054~cell junction	22	8.94309	0.000133028	Q9UGI8, Q16787, Q9UEY8, P18206, P05556, Q02487, Q9BX66, O00560, Q9UMD9, Q15942, P35222, Q03135, P12814, O15061, P12830, Q14126, Q13425, Q9HBL0, Q99959, P22223, P23229, Q96AC1	216	108	2597	2.44916	0.0388694	0.0020844	0.177439
11	3.5	lower	GOTERM_CC_FAT	GO:0030055~cell-substrate junction	13	5.28455	0.000364019	Q16787, Q9UGI8, P18206, P05556, Q9BX66, O00560, Q15942, Q9UMD9, Q03135, P12814, P12830, Q9HBL0, Q96AC1	216	48	2597	3.25627	0.102819	0.00451052	0.484852
11	3.5	lower	GOTERM_CC_FAT	GO:0005924~cell-substrate adherens junction	12	4.87805	0.000518738	P12814, Q9UGI8, Q16787, P12830, P18206, P05556, Q9BX66, Q9HBL0, O00560, Q15942, Q03135, Q96AC1	216	43	2597	3.3553	0.143263	0.00592943	0.69027
11	3.5	lower	SP_PIR_KEYWORDS	cell junction	15	6.09756	0.000869323	Q9UGI8, P18206, Q02487, Q9BX66, O00560, Q15942, Q9UMD9, P35222, O15061, P12830, Q14126, Q13425, Q9HBL0, Q99959, Q96AC1	246	70	3106	2.70557	0.278294	0.0081203	1.19448
11	3.5	lower	GOTERM_CC_FAT	GO:0005913~cell-cell adherens junction	7	2.84553	0.00118568	P12830, P18206, Q9BX66, Q15942, P22223, P23229, P35222	216	16	2597	5.26013	0.297804	0.0130088	1.57128
11	3.5	lower	GOTERM_CC_FAT	GO:0005911~cell-cell junction	12	4.87805	0.00168337	Q9UEY8, P12830, P18206, Q02487, Q9BX66, Q14126, Q99959, Q15942, P22223, Q9UMD9, P23229, P35222	216	49	2597	2.94444	0.394721	0.0177711	2.22398
11	3.5	lower	GOTERM_CC_FAT	GO:0005925~focal adhesion	11	4.47154	0.00169845	P12814, Q9UGI8, Q16787, P12830, P18206, P05556, Q9HBL0, O00560, Q15942, Q03135, Q96AC1	216	42	2597	3.14892	0.39744	0.0173162	2.2437
12	3.4	lower	INTERPRO	IPR013032:EGF-like region, conserved site	23	9.34959	3.40873e-13	Q13753, Q16787, P98164, P07358, Q13751, Q53RD9, Q14112, P14543, P05556, P02748, O00468, Q9UBX5, P16144, P35556, P35555, P55268, O00339, P22105, P00740, O15230, P07942, P11047, P98160	238	46	2987	6.27521	1.55763e-10	1.55763e-10	4.84612e-10
12	3.4	lower	SP_PIR_KEYWORDS	egf-like domain	14	5.69106	2.99536e-07	P98164, P07358, Q53RD9, Q14112, P14543, P02748, Q9UBX5, O00468, P35556, P35555, O00339, P22105, P00740, P98160	246	32	3106	5.52388	0.00011232	9.36046e-06	0.000413868
12	3.4	lower	UP_SEQ_FEATURE	domain:EGF-like 2	10	4.06504	3.37014e-07	O00339, P22105, P98164, Q14112, P00740, P14543, O00468, P35556, P35555, P98160	246	15	3106	8.41734	0.000414778	5.18567e-05	0.000546567
12	3.4	lower	INTERPRO	IPR000742:EGF-like, type 3	12	4.87805	6.17794e-07	O00339, P22105, P98164, Q53RD9, Q14112, P00740, P14543, Q9UBX5, O00468, P35556, P35555, P98160	238	24	2987	6.27521	0.000282292	7.05805e-05	0.000878391
12	3.4	lower	INTERPRO	IPR006210:EGF-like	11	4.47154	5.95464e-06	O00339, P22105, P98164, Q53RD9, Q14112, P00740, P14543, O00468, P35556, P35555, P98160	238	24	2987	5.75228	0.00271758	0.000544108	0.00846612
12	3.4	lower	INTERPRO	IPR006209:EGF	9	3.65854	1.81219e-05	O00339, P98164, Q53RD9, Q14112, P00740, P14543, O00468, P35555, P98160	238	17	2987	6.64434	0.00824759	0.00103469	0.0257631
12	3.4	lower	UP_SEQ_FEATURE	domain:EGF-like 4	7	2.84553	7.47572e-05	O00339, P22105, P98164, Q14112, P14543, O00468, P98160	246	11	3106	8.03474	0.0879218	0.00573534	0.121172
12	3.4	lower	SMART	SM00181:EGF	11	4.47154	0.000106909	O00339, P22105, P98164, Q53RD9, Q14112, P00740, P14543, O00468, P35556, P35555, P98160	157	24	1404	4.09873	0.0110575	0.00369951	0.119473
12	3.4	lower	INTERPRO	IPR000152:EGF-type aspartate/asparagine hydroxylation conserved site	8	3.25203	0.000111415	O00339, P98164, Q53RD9, Q14112, P00740, P14543, Q9UBX5, P35555	238	16	2987	6.27521	0.0496448	0.00461835	0.158296
12	3.4	lower	UP_SEQ_FEATURE	domain:EGF-like 1	8	3.25203	0.000170674	O00339, P98164, Q14112, P14543, O00468, P35556, P35555, P98160	246	17	3106	5.94165	0.189511	0.0122838	0.276439
12	3.4	lower	INTERPRO	IPR001881:EGF-like calcium-binding	8	3.25203	0.00017672	O00339, P98164, Q53RD9, Q14112, P00740, P14543, Q9UBX5, P35555	238	17	2987	5.90608	0.0775926	0.00619368	0.250972
12	3.4	lower	UP_SEQ_FEATURE	domain:EGF-like 3	7	2.84553	0.000242418	O00339, P22105, P98164, O00468, P35556, P35555, P98160	246	13	3106	6.79862	0.258035	0.0155853	0.392429
12	3.4	lower	INTERPRO	IPR018097:EGF-like calcium-binding, conserved site	7	2.84553	0.000951336	P98164, Q53RD9, Q14112, P00740, P14543, Q9UBX5, P35555	238	16	2987	5.49081	0.352714	0.0238752	1.34416
12	3.4	lower	SMART	SM00179:EGF_CA	8	3.25203	0.00135868	O00339, P98164, Q53RD9, Q14112, P00740, P14543, Q9UBX5, P35555	157	17	1404	4.20832	0.131857	0.0199972	1.50871
12	3.4	lower	UP_SEQ_FEATURE	domain:EGF-like 5; calcium-binding	5	2.03252	0.0020515	Q14112, P14543, Q9UBX5, P35556, P35555	246	8	3106	7.89126	0.920181	0.0999753	3.27569
12	3.4	lower	UP_SEQ_FEATURE	domain:EGF-like 6	5	2.03252	0.0020515	O00339, P22105, P14543, P35556, P35555	246	8	3106	7.89126	0.920181	0.0999753	3.27569
12	3.4	lower	INTERPRO	IPR013091:EGF calcium-binding	6	2.43902	0.00332628	P98164, Q53RD9, Q14112, P14543, Q9UBX5, P35555	238	14	2987	5.37875	0.781866	0.0770122	4.62682
13	3.3	lower	GOTERM_CC_FAT	GO:0032432~actin filament bundle	8	3.25203	0.000229197	P35580, P09493, P02511, Q9BX66, Q9NR12, Q15942, P35749, Q96AC1	216	17	2597	5.65795	0.0660278	0.00310012	0.305532
13	3.3	lower	GOTERM_CC_FAT	GO:0042641~actomyosin	8	3.25203	0.000348943	P35580, P09493, Q9BX66, P68032, Q9NR12, Q15942, P35749, Q96AC1	216	18	2597	5.34362	0.0987777	0.00451167	0.464816
13	3.3	lower	GOTERM_CC_FAT	GO:0001725~stress fiber	7	2.84553	0.00118568	P35580, P09493, Q9BX66, Q9NR12, Q15942, P35749, Q96AC1	216	16	2597	5.26013	0.297804	0.0130088	1.57128
14	3	lower	GOTERM_BP_FAT	GO:0002526~acute inflammatory response	12	4.87805	0.00144501	P02787, P07358, P05155, Q14624, P02748, P02765, P08603, P01009, P08697, P35542, P02652, P01011	209	50	2615	3.00287	0.928468	0.118033	2.42949
14	3	lower	GOTERM_BP_FAT	GO:0006953~acute-phase response	7	2.84553	0.00264973	P02787, Q14624, P02765, P01009, P08697, P35542, P01011	209	19	2615	4.60967	0.992089	0.153699	4.41239
15	3	lower	SP_PIR_KEYWORDS	epidermolysis bullosa	9	3.65854	1.80002e-07	Q02388, P48509, Q13753, Q16787, Q13751, P13647, P16144, Q9UMD9, P23229	246	11	3106	10.3304	6.74985e-05	6.13642e-06	0.000248709
15	3	lower	OMIM_DISEASE	Epidermolysis bullosa, generalized atrophic benign	5	2.03252	0.00141323	Q13753, Q16787, Q13751, P16144, Q9UMD9	98	5	718	7.32653	0.279709	0.279709	1.79922
16	2.9	lower	SP_PIR_KEYWORDS	calcium binding	19	7.72358	5.94565e-07	P04083, P14543, Q02487, P12429, P35555, P55268, P26006, P12814, P19105, P27482, P12830, P00740, P55290, Q5VT79, P23297, P07942, P11047, P22223	246	62	3106	3.86926	0.000222937	1.3935e-05	0.000821508
16	2.9	lower	GOTERM_MF_FAT	GO:0005509~calcium ion binding	33	13.4146	0.000218095	Q53RD9, P12429, Q9NZN4, P42229, P26006, P12814, Q9Y2J8, P19105, P61601, P12830, P27482, Q5VT79, P23297, Q13425, P22223, P98164, P04083, P14543, Q14112, Q02487, P60660, Q9UBX5, Q9UBG0, P35556, P35555, O00339, Q15746, P55290, P00740, P24844, Q14126, P23229	213	201	2503	1.9293	0.0809476	0.00764446	0.302313
16	2.9	lower	SP_PIR_KEYWORDS	calcium	29	11.7886	0.000230361	Q53RD9, P12429, Q9NZN4, P26006, P12814, P19105, Q9Y2J8, P61601, P12830, P27482, Q5VT79, P23297, Q13425, P22223, P04083, P14543, Q14112, Q02487, Q9UBX5, Q9UBG0, P35556, P35555, Q15746, P55290, P00740, P24844, Q14126, P23229	246	178	3106	2.05705	0.0827684	0.0028757	0.31782
16	2.9	lower	GOTERM_MF_FAT	GO:0043169~cation binding	69	28.0488	0.00341575	O00151, Q9NTJ4, P36406, P12429, Q15181, Q53TN4, P42229, P26006, P61601, P12830, P27482, Q5VT79, Q9BWS9, P23297, Q13425, P22223, P05026, P98164, P02787, P04083, P01042, P08473, P02788, P14543, Q02487, Q9UBG0, P50479, P36871, P00740, P55290, Q14126, Q9NR12, Q14914, P02790, Q9NS56, Q9UEY8, Q9UGI8, Q53RD9, O94875, P39060, P11766, Q9NZN4, P21291, P12814, Q9Y2J8, P19105, P02652, P06280, P02760, Q53GG5,…	213	602	2503	1.3469	0.733973	0.0709237	4.63849
17	2.9	lower	SP_PIR_KEYWORDS	protease inhibitor	12	4.87805	0.000103921	P04080, Q02388, P01042, P12111, P05155, Q14624, P05546, P01008, P01009, P08697, P02760, P01011	246	38	3106	3.98716	0.0382227	0.00149782	0.143492
17	2.9	lower	GOTERM_MF_FAT	GO:0004867~serine-type endopeptidase inhibitor activity	12	4.87805	0.000147579	P04196, Q02388, P12111, P05155, Q14624, P05546, P36952, P01008, P01009, P08697, P02760, P01011	213	37	2503	3.81119	0.0555168	0.00632628	0.20466
17	2.9	lower	GOTERM_MF_FAT	GO:0004857~enzyme inhibitor activity	19	7.72358	0.000204939	P04196, P04080, Q02388, P04083, P01042, Q14624, P12111, P05546, P02765, P12429, P01011, P05155, P36952, P01008, P01009, P08697, P02652, P02760, Q13576	213	86	2503	2.59619	0.0762552	0.00790057	0.2841
17	2.9	lower	GOTERM_MF_FAT	GO:0004866~endopeptidase inhibitor activity	15	6.09756	0.000223311	P04080, Q02388, P04196, P01042, P12111, Q14624, P05546, P02765, P01011, P05155, P36952, P01008, P01009, P08697, P02760	213	58	2503	3.0391	0.082801	0.00717669	0.309532
17	2.9	lower	SP_PIR_KEYWORDS	serine proteinase inhibitor	7	2.84553	0.000242418	P05546, P36952, P01008, P01009, P08697, P02760, P01011	246	13	3106	6.79862	0.0869073	0.00283715	0.33443
17	2.9	lower	GOTERM_MF_FAT	GO:0030414~peptidase inhibitor activity	15	6.09756	0.000271122	P04080, Q02388, P04196, P01042, P12111, Q14624, P05546, P02765, P01011, P05155, P36952, P01008, P01009, P08697, P02760	213	59	2503	2.98759	0.0996201	0.0080397	0.375688
17	2.9	lower	SP_PIR_KEYWORDS	Serine protease inhibitor	10	4.06504	0.000439182	Q02388, P12111, P05155, Q14624, P05546, P01008, P01009, P08697, P02760, P01011	246	31	3106	4.07291	0.151877	0.00483327	0.605113
17	2.9	lower	UP_SEQ_FEATURE	site:Reactive bond	7	2.84553	0.00187084	Q02388, P12111, P05155, P05546, P01008, P01009, P01011	246	18	3106	4.91012	0.900258	0.0953658	2.99132
17	2.9	lower	SP_PIR_KEYWORDS	acute phase	7	2.84553	0.00341493	Q14624, P01008, P01009, P08697, P02790, P35542, P01011	246	20	3106	4.41911	0.722738	0.0263709	4.61653
18	2.9	lower	SP_PIR_KEYWORDS	Immunoglobulin domain	16	6.50407	3.41107e-06	P01860, P01861, P01871, P01876, P01877, Q8WX93, P01617, P43121, P04217, P01834, Q13308, Q15746, P01857, P01859, P98160, P01743, Q08722, P01833	246	50	3106	4.04033	0.00127834	7.10616e-05	0.00471298
18	2.9	lower	SP_PIR_KEYWORDS	immunoglobulin	8	3.25203	4.38495e-06	P01834, P01860, P01861, P01871, P01857, P01876, P01877, P01859, P01617, P01743	246	11	3106	9.18256	0.00164301	8.65416e-05	0.00605852
18	2.9	lower	GOTERM_MF_FAT	GO:0003823~antigen binding	10	4.06504	8.28442e-06	P01834, P01860, P01861, P01591, P01871, P01857, P01876, P01877, P01859, P01617, P01743, Q9NS56	213	19	2503	6.18483	0.00320095	0.0008012	0.011499
18	2.9	lower	SP_PIR_KEYWORDS	immunoglobulin c region	6	2.43902	1.65038e-05	P01834, P01860, P01861, P01871, P01857, P01876, P01877, P01859	246	6	3106	12.626	0.00616986	0.000294669	0.0228009
18	2.9	lower	INTERPRO	IPR003596:Immunoglobulin V-set, subgroup	8	3.25203	2.05844e-05	P01834, P01860, P01861, P01871, P01857, P01876, P01877, P01859, P01617, P01743	238	13	2987	7.72334	0.00936307	0.0010447	0.0292635
18	2.9	lower	INTERPRO	IPR013106:Immunoglobulin V-set	11	4.47154	2.06734e-05	P01860, P01861, P01871, P01876, P01877, P01617, P43121, P01834, P01857, P01859, P98160, P01743, P01833	238	27	2987	5.11313	0.00940335	0.000944338	0.0293899
18	2.9	lower	INTERPRO	IPR007110:Immunoglobulin-like	16	6.50407	0.000135982	P01860, P01861, P01871, P01876, P01877, Q8WX93, P01617, P43121, P04217, P01834, Q13308, Q15746, P01857, P01859, P98160, P01743, Q08722, P01833	238	66	2987	3.04253	0.0602562	0.00516561	0.193169
18	2.9	lower	SMART	SM00406:IGv	8	3.25203	0.000176786	P01834, P01860, P01861, P01871, P01857, P01876, P01877, P01859, P01617, P01743	157	13	1404	5.50318	0.0182194	0.00367073	0.197492
18	2.9	lower	INTERPRO	IPR013783:Immunoglobulin-like fold	16	6.50407	0.00060263	P01860, P01861, P01871, P01876, P01877, Q8WX93, P01617, P43121, P21333, P04217, P01834, Q13308, Q15746, P01857, P01859, P01743, P98160, P01833	238	75	2987	2.67742	0.240796	0.0170704	0.85343
19	2.7	lower	GOTERM_BP_FAT	GO:0007044~cell-substrate junction assembly	6	2.43902	0.000549521	P12814, O15230, Q9BX66, Q9HBL0, P11047, P23229	209	10	2615	7.50718	0.633077	0.0607397	0.93054
19	2.7	lower	GOTERM_BP_FAT	GO:0034329~cell junction assembly	7	2.84553	0.000640888	P12814, P18206, O15230, Q9BX66, Q9HBL0, P11047, P23229	209	15	2615	5.83892	0.689432	0.0664731	1.08446
19	2.7	lower	GOTERM_BP_FAT	GO:0034330~cell junction organization	7	2.84553	0.000958128	P12814, P18206, O15230, Q9BX66, Q9HBL0, P11047, P23229	209	16	2615	5.47398	0.825959	0.0879171	1.61717
20	2.7	lower	GOTERM_CC_FAT	GO:0005856~cytoskeleton	51	20.7317	0.00014392	O00151, Q01082, O43491, P12830, P13647, P07305, Q13425, Q9P0V9, Q99959, P04083, P19012, P21333, O00560, P35580, Q03252, O15061, P02545, P09493, Q05682, Q9NR12, Q9HBL0, P46821, P62736, Q9UEY8, P18206, Q04695, O94875, P07951, Q9UMS6, P35222, Q16555, P12814, P48681, P19105, P02511, Q8IVI9, P68032, P35749, Q96AC1, Q53GG5, Q8WX93, P35611, Q9BX66, P60660, O76070, O14672, Q15942, Q9UN36, P24844, Q16658,…	216	370	2597	1.65724	0.0419843	0.00214226	0.191953
20	2.7	lower	SP_PIR_KEYWORDS	cytoskeleton	29	11.7886	0.000279766	P62736, Q9UEY8, O00151, Q01082, P18206, P07951, P35222, O43491, P12814, P13647, Q8IVI9, P68032, Q13425, Q9P0V9, Q96AC1, Q8WX93, P35611, Q9BX66, P16144, O76070, P21333, O00560, Q15942, O15061, P09493, Q05682, Q9NR12, Q9HBL0, P23229	246	180	3106	2.03419	0.0996095	0.00317455	0.38586
21	2.6	lower	GOTERM_CC_FAT	GO:0044449~contractile fiber part	14	5.69106	8.46719e-05	P62736, Q01082, P18206, O94875, P07951, P35222, P12814, O15061, P09493, P02511, P24844, P68032, P35749, Q53GG5	216	48	2597	3.50675	0.0249176	0.00148321	0.112973
21	2.6	lower	GOTERM_CC_FAT	GO:0043292~contractile fiber	14	5.69106	0.000106919	P62736, Q01082, P18206, O94875, P07951, P35222, P12814, O15061, P09493, P02511, P24844, P68032, P35749, Q53GG5	216	49	2597	3.43519	0.0313612	0.00176863	0.142636
21	2.6	lower	GOTERM_MF_FAT	GO:0008307~structural constituent of muscle	8	3.25203	0.000843619	O15061, P09493, O94875, P24844, P60660, P07951, P35749, Q53GG5	213	20	2503	4.70047	0.278641	0.0215392	1.16468
21	2.6	lower	GOTERM_CC_FAT	GO:0030016~myofibril	11	4.47154	0.00247176	P12814, O15061, P09493, Q01082, P18206, P02511, O94875, P07951, P68032, P35222, Q53GG5	216	44	2597	3.00579	0.52169	0.0242835	3.24976
22	2.5	lower	INTERPRO	IPR016044:Filament	7	2.84553	0.000408689	Q03252, O15061, P48681, P02545, Q04695, P19012, P13647	238	14	2987	6.27521	0.170398	0.0123767	0.579517
22	2.5	lower	UP_SEQ_FEATURE	region of interest:Tail	7	2.84553	0.000617522	Q03252, O15061, P48681, P02545, Q04695, P19012, P13647	246	15	3106	5.89214	0.532522	0.0373065	0.996804
22	2.5	lower	UP_SEQ_FEATURE	region of interest:Rod	7	2.84553	0.000617522	Q03252, O15061, P48681, P02545, Q04695, P19012, P13647	246	15	3106	5.89214	0.532522	0.0373065	0.996804
22	2.5	lower	UP_SEQ_FEATURE	region of interest:Linker 1	7	2.84553	0.000617522	Q03252, O15061, P48681, P02545, Q04695, P19012, P13647	246	15	3106	5.89214	0.532522	0.0373065	0.996804
22	2.5	lower	SP_PIR_KEYWORDS	Intermediate filament	7	2.84553	0.000617522	Q03252, O15061, P48681, P02545, Q04695, P19012, P13647	246	15	3106	5.89214	0.20677	0.00624104	0.849862
22	2.5	lower	UP_SEQ_FEATURE	region of interest:Coil 1A	7	2.84553	0.000617522	Q03252, O15061, P48681, P02545, Q04695, P19012, P13647	246	15	3106	5.89214	0.532522	0.0373065	0.996804
22	2.5	lower	UP_SEQ_FEATURE	region of interest:Coil 1B	7	2.84553	0.000617522	Q03252, O15061, P48681, P02545, Q04695, P19012, P13647	246	15	3106	5.89214	0.532522	0.0373065	0.996804
22	2.5	lower	INTERPRO	IPR018039:Intermediate filament protein, conserved site	7	2.84553	0.000636365	Q03252, O15061, P48681, P02545, Q04695, P19012, P13647	238	15	2987	5.85686	0.252418	0.0169669	0.901005
22	2.5	lower	INTERPRO	IPR001664:Intermediate filament protein	7	2.84553	0.000636365	Q03252, O15061, P48681, P02545, Q04695, P19012, P13647	238	15	2987	5.85686	0.252418	0.0169669	0.901005
22	2.5	lower	UP_SEQ_FEATURE	region of interest:Head	7	2.84553	0.000923496	Q03252, O15061, P48681, P02545, Q04695, P19012, P13647	246	16	3106	5.52388	0.679332	0.052719	1.48725
22	2.5	lower	GOTERM_MF_FAT	GO:0005200~structural constituent of cytoskeleton	9	3.65854	0.00264195	O15061, Q9UEY8, P09493, Q01082, Q04695, O94875, P19012, P13647, O00468	213	30	2503	3.52535	0.640768	0.0584452	3.60553
23	2.1	lower	SP_PIR_KEYWORDS	lipid binding	7	2.84553	0.000139695	P18206, P02749, P15090, P06727, P29762, P02647, P05090	246	12	3106	7.36518	0.0510407	0.00193847	0.192844
24	2	lower	KEGG_PATHWAY	hsa05412:Arrhythmogenic right ventricular cardiomyopathy (ARVC)	10	4.06504	8.26727e-05	P12814, P02545, P05556, Q02487, Q14126, P16144, Q99959, P23229, P35222, P26006	112	25	1351	4.825	0.00847949	0.00170168	0.0922331
24	2	lower	KEGG_PATHWAY	hsa05410:Hypertrophic cardiomyopathy (HCM)	8	3.25203	0.00126662	P02545, P09493, P05556, P07951, P68032, P16144, P23229, P26006	112	22	1351	4.38636	0.122382	0.0184764	1.40462
24	2	lower	KEGG_PATHWAY	hsa05414:Dilated cardiomyopathy	8	3.25203	0.00223738	P02545, P09493, P05556, P07951, P68032, P16144, P23229, P26006	112	24	1351	4.02083	0.206029	0.0284267	2.46897
25	1.9	lower	SP_PIR_KEYWORDS	cleavage on pair of basic residues	11	4.47154	0.000186615	P12830, P00740, P55290, Q02487, Q14126, O14672, P22223, P23229, P02652, P02760, P26006	246	34	3106	4.08489	0.067594	0.00241043	0.257537
26	1.9	lower	GOTERM_CC_FAT	GO:0005886~plasma membrane	83	33.7398	1.31915e-06	Q01082, P13987, P07358, Q14624, P30408, Q53TN4, Q03135, O43491, P26006, P12830, P01857, Q13425, Q96CX2, Q99959, P22223, P05026, Q13753, P98164, P02787, P04083, P08473, P12111, P05556, Q02487, P02748, P43121, P21333, P08571, O00560, P35580, O15061, P09493, P02545, Q13308, P00740, Q05682, P55290, P27338, Q14126, Q9BQ13, Q9HBL0, Q14956, P02647, P46821, Q13557, Q9UGI8, Q9UEY8, P36269, Q16787, P01871,…	216	628	2597	1.58905	0.000393031	3.931e-05	0.00176098
26	1.9	lower	GOTERM_CC_FAT	GO:0044459~plasma membrane part	58	23.5772	4.20491e-05	P13987, Q01082, P07358, P30408, Q53TN4, Q03135, P26006, P12830, Q13425, Q99959, P22223, Q96CX2, P05026, Q13753, P98164, P02787, P04083, P08473, P05556, Q02487, P02748, O00560, O15061, P09493, Q13308, P55290, P27338, Q14126, Q9BQ13, Q9HBL0, Q14956, Q13557, Q16787, Q9UEY8, Q9UGI8, P18206, P29972, O95810, Q9NZN4, Q9UMD9, P35222, P48509, P12814, Q8IVI9, P07942, P01833, Q96AC1, Q6NZI2, P60033, P35611,…	216	422	2597	1.65247	0.0124527	0.000894663	0.0561184
26	1.9	lower	GOTERM_CC_FAT	GO:0031226~intrinsic to plasma membrane	26	10.5691	0.000206854	P13987, P07358, P29972, P30408, Q9UMD9, Q03135, P26006, P48509, Q96CX2, P01833, P05026, P08473, P05556, P60033, P02748, Q9BX66, P16144, O00560, Q15942, O43813, Q13308, Q9BQ13, P23229, P15144, Q14956, Q08722	216	144	2597	2.17085	0.059787	0.00293135	0.275785
26	1.9	lower	GOTERM_CC_FAT	GO:0005887~integral to plasma membrane	25	10.1626	0.000424946	P07358, P29972, P30408, Q9UMD9, Q03135, P26006, P48509, Q96CX2, P01833, P05026, P08473, P05556, P60033, Q9BX66, P02748, P16144, O00560, Q15942, O43813, Q13308, Q9BQ13, P23229, P15144, Q14956, Q08722	216	142	2597	2.11675	0.118968	0.00505362	0.565791
26	1.9	lower	SP_PIR_KEYWORDS	transmembrane protein	21	8.53659	0.00135991	P36269, P08473, P05556, P60033, Q02487, P29972, P02748, P43121, P30408, P16144, O00560, Q03135, P26006, P12830, Q13308, P22223, P15144, P23229, P98160, P01833, P05026	246	124	3106	2.13828	0.399692	0.0120768	1.8627
27	1.9	lower	GOTERM_BP_FAT	GO:0007517~muscle organ development	14	5.69106	0.00016924	P12111, P05556, P60660, O00468, Q01995, Q03135, P35580, P02545, P09493, P02511, O15230, P68032, P98160, P35749	209	53	2615	3.30505	0.265614	0.0218101	0.287459
27	1.9	lower	GOTERM_BP_FAT	GO:0007507~heart development	10	4.06504	0.00121609	P35580, P09493, P05556, P68032, P35555, Q99959, P35222, P98160, P35749, Q53GG5	209	35	2615	3.57485	0.891336	0.105039	2.04834
27	1.9	lower	GOTERM_BP_FAT	GO:0014706~striated muscle tissue development	9	3.65854	0.00176846	P35580, P09493, P05556, P60660, O00468, P68032, P98160, P35749, Q03135	209	30	2615	3.75359	0.960384	0.125866	2.96564
27	1.9	lower	GOTERM_BP_FAT	GO:0060537~muscle tissue development	9	3.65854	0.00176846	P35580, P09493, P05556, P60660, O00468, P68032, P98160, P35749, Q03135	209	30	2615	3.75359	0.960384	0.125866	2.96564
27	1.9	lower	GOTERM_BP_FAT	GO:0048738~cardiac muscle tissue development	6	2.43902	0.00230035	P35580, P09493, P05556, P68032, P98160, P35749	209	13	2615	5.77475	0.985015	0.139313	3.84129
27	1.9	lower	GOTERM_BP_FAT	GO:0031032~actomyosin structure organization	6	2.43902	0.00230035	P35580, P09493, P05556, P51911, P68032, P35749	209	13	2615	5.77475	0.985015	0.139313	3.84129
28	1.7	lower	GOTERM_BP_FAT	GO:0006936~muscle contraction	9	3.65854	0.00176846	P62736, P09493, P01042, P02511, Q05682, P60660, P68032, P35749, Q13557	209	30	2615	3.75359	0.960384	0.125866	2.96564
29	1.6	lower	GOTERM_BP_FAT	GO:0032101~regulation of response to external stimulus	12	4.87805	0.000141874	P04196, P01042, P05155, P55290, P02749, P02765, P15090, P01008, P08697, O14672, Q03135, P42229	209	39	2615	3.84983	0.22802	0.0197105	0.241029
30	1.6	lower	GOTERM_BP_FAT	GO:0030334~regulation of cell migration	10	4.06504	0.00151155	Q16787, P09493, O15296, P18206, P55290, O15230, P02749, P39060, P07942, O14672	209	36	2615	3.47554	0.936655	0.11787	2.54001
30	1.6	lower	GOTERM_BP_FAT	GO:0051270~regulation of cell motion	11	4.47154	0.00151537	P12814, Q16787, P09493, O15296, P18206, P55290, O15230, P02749, P39060, P07942, O14672	209	43	2615	3.20073	0.937095	0.113316	2.54636
30	1.6	lower	GOTERM_BP_FAT	GO:0040012~regulation of locomotion	10	4.06504	0.00186212	Q16787, P09493, O15296, P18206, P55290, O15230, P02749, P39060, P07942, O14672	209	37	2615	3.38161	0.966616	0.127146	3.12037
31	1.4	lower	INTERPRO	IPR003961:Fibronectin, type III	7	2.84553	0.00351286	Q02388, P22105, Q6PCB0, Q15746, P12111, P16144, Q05707	238	20	2987	4.39265	0.799753	0.0772622	4.88035
32	0.9	lower	SP_PIR_KEYWORDS	actin binding	9	3.65854	0.0013322	P12814, P09493, Q01082, Q05682, P02774, P12273, P51911, P21333, Q01995	246	29	3106	3.91842	0.393413	0.0121188	1.82507
33	9.7	higher	SP_PIR_KEYWORDS	transmembrane	72	37.3057	1.2381e-11	O15258, P15291, Q8IXI1, Q8NCL4, P00167, O43291, Q9BV40, O15320, Q7Z7H5, O15321, Q8TD22, Q15388, Q9HD45, Q96HS1, P02786, Q8WVQ1, Q9NX62, Q9HC07, P28288, Q9C0D9, Q9UHQ9, Q15392, Q8N1S5, Q9BUB7, Q14789, Q8TCT9, O00767, P13611, Q8WY22, Q10471, Q9GZM5, Q9UM00, Q96N66, Q9Y6C9, P13164, O14925, O95202, Q16651, Q9BRX8, Q96A26, P78381, O96008, Q8N357, O95857, Q92544, P08195, O43760, Q96AG4, Q92542, O95470,…	193	538	3106	2.15375	3.44191e-09	3.44191e-09	1.63525e-08
33	9.7	higher	UP_SEQ_FEATURE	transmembrane region	70	36.2694	5.55133e-11	O15258, P15291, Q8IXI1, Q8NCL4, P00167, O43291, Q9BV40, O15320, Q7Z7H5, O15321, Q8TD22, Q15388, Q9HD45, Q96HS1, P02786, Q8WVQ1, Q9NX62, Q9HC07, P28288, Q9C0D9, Q9UHQ9, Q15392, Q8N1S5, Q9BUB7, Q14789, Q8TCT9, O00767, Q8WY22, Q10471, Q9GZM5, Q9UM00, Q96N66, Q9Y6C9, P13164, O14925, O95202, Q16651, Q9BRX8, Q96A26, P78381, Q8N357, O95857, Q92544, P08195, O43760, Q96AG4, Q92542, O95470, Q15904, O14828,…	193	530	3106	2.12553	3.5473e-08	3.5473e-08	8.26955e-08
33	9.7	higher	GOTERM_CC_FAT	GO:0031224~intrinsic to membrane	79	40.9326	6.68123e-10	O15258, P31689, P15291, Q8IXI1, Q8NCL4, P00167, O15498, O43291, Q9BV40, O15320, Q7Z7H5, O15321, Q8TD22, Q15388, Q9HD45, P02786, Q8WVQ1, Q9NX62, Q96P70, Q9HC07, P28288, Q9C0D9, Q9UHQ9, Q9BXN1, Q15392, Q8N1S5, Q9BUB7, Q14789, Q8TCT9, O00767, P13611, Q8WY22, Q10471, Q9GZM5, P80723, Q9UM00, Q96N66, Q9Y6C9, P13164, O14925, O95202, Q16651, Q9BRX8, Q96A26, P78381, O96008, Q8N357, O95857, Q92544, P08195,…	169	657	2597	1.84777	1.69703e-07	1.69703e-07	8.70123e-07
33	9.7	higher	GOTERM_CC_FAT	GO:0016021~integral to membrane	76	39.3782	9.56088e-10	O15258, P15291, Q8IXI1, Q8NCL4, P00167, O15498, O43291, Q9BV40, O15320, Q7Z7H5, O15321, Q8TD22, Q15388, Q9HD45, P02786, Q8WVQ1, Q9NX62, Q96P70, Q9HC07, P28288, Q9C0D9, Q9UHQ9, Q9BXN1, Q15392, Q8N1S5, Q9BUB7, Q14789, Q8TCT9, O00767, P13611, Q8WY22, Q10471, Q9GZM5, Q9UM00, Q96N66, Q9Y6C9, P13164, O14925, O95202, Q16651, Q9BRX8, Q96A26, P78381, O96008, Q8N357, O95857, Q92544, P08195, O43760, Q96AG4,…	169	623	2597	1.87461	2.42846e-07	1.21423e-07	1.24515e-06
33	9.7	higher	SP_PIR_KEYWORDS	membrane	96	49.7409	1.10183e-09	O15258, P31689, P15291, Q8IXI1, Q8NCL4, P00167, P16435, P53621, O15498, O43291, Q9BV40, O15320, O94855, Q7Z7H5, O15321, Q9H4A5, Q8TD22, Q15388, Q9HD45, Q96HS1, P02786, Q8WVQ1, Q9NX62, P80303, Q9HC07, P28288, Q9UBC2, Q9C0D9, Q9UHQ9, Q15392, P61923, Q8N1S5, Q9BUB7, Q14789, Q8TCT9, O00767, P13611, Q8WY22, Q10471, Q9GZM5, P80723, O95716, Q9UM00, Q96N66, P13164, Q9Y6C9, O14925, O95202, P35606, Q16651,…	193	912	3106	1.69403	3.06308e-07	1.53154e-07	1.45526e-06
34	3	higher	SP_PIR_KEYWORDS	golgi apparatus	27	13.9896	7.67325e-08	O15258, Q969X5, Q9H3P7, P15291, Q9UM00, Q8NCL4, Q8WVQ1, P35606, P78381, Q15437, P53621, P18085, O15498, Q15392, Q687X5, P61923, O94855, P48444, Q14789, O94766, Q8N6T3, Q9H4A5, Q86SF2, Q9H8Y8, P53618, O14579, Q10471	193	134	3106	3.24267	2.13314e-05	7.11052e-06	0.000101346
34	3	higher	GOTERM_CC_FAT	GO:0005794~Golgi apparatus	37	19.171	1.78472e-07	O15258, P15291, Q9UM00, P15104, Q8NCL4, P35606, P78381, P53621, P18085, O15498, Q9BV40, Q92542, O94855, O14828, O94766, Q9H4A5, Q9H8Y8, O14579, Q969X5, Q9H3P7, Q8WVQ1, P80303, Q15437, Q9UKX2, Q15392, Q687X5, P61923, Q9Y5U9, P48444, Q14789, Q8N6T3, O43852, Q86SF2, P07602, P53618, Q9GZM5, Q10471	169	230	2597	2.47206	4.53309e-05	1.51105e-05	0.000232431
34	3	higher	GOTERM_CC_FAT	GO:0000139~Golgi membrane	16	8.29016	4.02132e-06	O15258, P35606, P78381, Q15437, P53621, Q9BV40, P61923, O94855, P48444, Q14789, O94766, O14828, Q8N6T3, Q10471, P53618, O14579	169	61	2597	4.03065	0.0010209	0.000255322	0.005237
34	3	higher	GOTERM_CC_FAT	GO:0044431~Golgi apparatus part	19	9.84456	4.29425e-06	O15258, P15291, P35606, P80303, P78381, Q15437, P53621, Q9BV40, P61923, O94855, P48444, Q14789, O94766, O14828, Q8N6T3, Q10471, O14579, P53618, Q9H8Y8	169	85	2597	3.43495	0.00109015	0.000218125	0.00559243
34	3	higher	SP_PIR_KEYWORDS	er-golgi transport	14	7.25389	5.99248e-06	Q969X5, Q9HCU5, P35606, Q15437, P53621, O15498, P18085, P61923, O94855, P48444, Q5JRA6, Q8N6T3, P53618, O14579	193	50	3106	4.50611	0.00166453	0.000416392	0.00791442
34	3	higher	GOTERM_BP_FAT	GO:0048205~COPI coating of Golgi vesicle	7	3.62694	6.0571e-06	P53621, P61923, P48444, P35606, Q8N6T3, P53618, O14579	153	10	2615	11.9641	0.00667076	0.00667076	0.00969135
34	3	higher	GOTERM_BP_FAT	GO:0048200~Golgi transport vesicle coating	7	3.62694	6.0571e-06	P53621, P61923, P48444, P35606, Q8N6T3, P53618, O14579	153	10	2615	11.9641	0.00667076	0.00667076	0.00969135
34	3	higher	GOTERM_BP_FAT	GO:0048194~Golgi vesicle budding	7	3.62694	6.0571e-06	P53621, P61923, P48444, P35606, Q8N6T3, P53618, O14579	153	10	2615	11.9641	0.00667076	0.00667076	0.00969135
34	3	higher	GOTERM_BP_FAT	GO:0006901~vesicle coating	7	3.62694	1.26883e-05	P53621, P61923, P48444, P35606, Q8N6T3, P53618, O14579	153	11	2615	10.8764	0.0139228	0.00698582	0.0203003
34	3	higher	GOTERM_BP_FAT	GO:0006900~membrane budding	7	3.62694	1.26883e-05	P53621, P61923, P48444, P35606, Q8N6T3, P53618, O14579	153	11	2615	10.8764	0.0139228	0.00698582	0.0203003
34	3	higher	GOTERM_BP_FAT	GO:0048199~vesicle targeting, to, from or within Golgi	7	3.62694	1.26883e-05	P53621, P61923, P48444, P35606, Q8N6T3, P53618, O14579	153	11	2615	10.8764	0.0139228	0.00698582	0.0203003
34	3	higher	GOTERM_BP_FAT	GO:0006890~retrograde vesicle-mediated transport, Golgi to ER	8	4.14508	1.43585e-05	O15258, P53621, P61923, P48444, P35606, Q8N6T3, P53618, O14579	153	16	2615	8.54575	0.015741	0.00527478	0.0229721
34	3	higher	GOTERM_BP_FAT	GO:0006903~vesicle targeting	8	4.14508	1.43585e-05	P53621, O15498, P61923, P48444, P35606, Q8N6T3, P53618, O14579	153	16	2615	8.54575	0.015741	0.00527478	0.0229721
34	3	higher	GOTERM_BP_FAT	GO:0051650~establishment of vesicle localization	8	4.14508	2.32274e-05	P53621, O15498, P61923, P48444, P35606, Q8N6T3, P53618, O14579	153	17	2615	8.04306	0.0253399	0.00639609	0.037159
34	3	higher	GOTERM_CC_FAT	GO:0030137~COPI-coated vesicle	6	3.10881	5.10414e-05	P53621, P61923, P48444, P35606, P53618, O14579	169	8	2597	11.5251	0.0128812	0.00215847	0.0664528
34	3	higher	GOTERM_CC_FAT	GO:0030126~COPI vesicle coat	6	3.10881	5.10414e-05	P53621, P61923, P48444, P35606, P53618, O14579	169	8	2597	11.5251	0.0128812	0.00215847	0.0664528
34	3	higher	GOTERM_CC_FAT	GO:0030663~COPI coated vesicle membrane	6	3.10881	5.10414e-05	P53621, P61923, P48444, P35606, P53618, O14579	169	8	2597	11.5251	0.0128812	0.00215847	0.0664528
34	3	higher	GOTERM_BP_FAT	GO:0051648~vesicle localization	8	4.14508	5.44972e-05	P53621, O15498, P61923, P48444, P35606, Q8N6T3, P53618, O14579	153	19	2615	7.19642	0.0584436	0.011972	0.0871637
34	3	higher	GOTERM_BP_FAT	GO:0048193~Golgi vesicle transport	15	7.77202	6.02787e-05	Q969X5, O15258, Q9HCU5, P35606, Q15437, P53621, O15498, Q9BV40, P61923, O94855, P48444, O14828, Q8N6T3, O14579, P53618	153	74	2615	3.46449	0.06444	0.0110403	0.0964067
34	3	higher	GOTERM_BP_FAT	GO:0051656~establishment of organelle localization	9	4.66321	0.000344865	P53621, O15498, Q8IXI1, P61923, P48444, P35606, Q8N6T3, P53618, O14579	153	32	2615	4.80699	0.316919	0.052993	0.550383
34	3	higher	GOTERM_BP_FAT	GO:0051640~organelle localization	9	4.66321	0.00053879	P53621, O15498, Q8IXI1, P61923, P48444, P35606, Q8N6T3, P53618, O14579	153	34	2615	4.52422	0.448726	0.0717372	0.858627
34	3	higher	GOTERM_BP_FAT	GO:0016050~vesicle organization	7	3.62694	0.000686088	P53621, P61923, P48444, P35606, Q8N6T3, P53618, O14579	153	20	2615	5.98203	0.531579	0.0730343	1.09216
34	3	higher	GOTERM_CC_FAT	GO:0030120~vesicle coat	8	4.14508	0.000743808	Q15437, P53621, P61923, O94855, P48444, P35606, P53618, O14579	169	25	2597	4.9174	0.172211	0.0233478	0.964371
34	3	higher	SP_PIR_KEYWORDS	protein transport	24	12.4352	0.00186903	Q9HCU5, O95716, P46459, O14925, P35606, Q99442, Q96P70, O96008, Q15437, P53621, P18085, O15498, P61923, O94855, P48444, Q14764, O14828, Q5JRA6, Q8N6T3, Q9Y3D7, Q15388, O14579, P53618	193	197	3106	1.9606	0.405525	0.0716037	2.4406
34	3	higher	GOTERM_CC_FAT	GO:0030662~coated vesicle membrane	8	4.14508	0.00292305	Q15437, P53621, P61923, O94855, P48444, P35606, P53618, O14579	169	31	2597	3.96564	0.524573	0.0600813	3.74062
34	3	higher	SP_PIR_KEYWORDS	transport	41	21.2435	0.00313557	O95716, Q9Y6C9, O14925, P35606, P00167, O96008, P78381, P53621, P18085, O15498, Q9Y5K8, P08195, P22307, O94855, Q15904, O14828, Q5JRA6, Q8TD22, Q15388, O14579, Q969X5, Q9HCU5, P46459, Q96P70, Q99442, P28288, O00217, P21283, Q15437, P61421, Q9H9B4, Q687X5, P50416, Q8N1S5, P61923, P48444, Q14764, Q8N6T3, Q9Y3D7, P53618	193	425	3106	1.55253	0.582328	0.0924498	4.06304
34	3	higher	GOTERM_BP_FAT	GO:0046907~intracellular transport	27	13.9896	0.00314713	O15258, Q8IXI1, O14925, P35606, O96008, P53621, O15498, Q9BV40, O00148, O94855, Q15904, O14828, Q15388, O14579, Q969X5, Q9HCU5, Q13501, Q99442, Q96P70, Q15437, O76094, Q9UKX2, P61923, P48444, Q8N6T3, P53618	153	259	2615	1.78174	0.969287	0.271409	4.9185
34	3	higher	GOTERM_CC_FAT	GO:0030660~Golgi-associated vesicle membrane	6	3.10881	0.00349054	P53621, P61923, P48444, P35606, P53618, O14579	169	17	2597	5.4236	0.588583	0.0660375	4.45169
35	2.1	higher	GOTERM_MF_FAT	GO:0043169~cation binding	49	25.3886	0.00228989	P31689, P42224, P15291, Q8IXI1, Q8NCL4, Q96EY1, O95202, P00167, P09874, O60568, P16435, P53621, P08195, O94855, Q16822, P32322, P53396, O94766, P25815, Q14257, P07996, Q8TD22, P46459, Q9NSE4, Q8WVQ1, Q13501, P55265, Q9NX62, P80303, Q13938, O00217, P48163, Q9C0D9, Q9UBC2, Q15437, Q13085, Q9H9B4, O95786, Q687X5, P13674, Q8N1S5, Q9UMS0, Q63HN8, O00767, O43852, Q8N6T3, P13611, Q86SF2, Q10471	139	602	2503	1.4657	0.601202	0.368496	3.14816
35	2.1	higher	GOTERM_MF_FAT	GO:0046914~transition metal ion binding	32	16.5803	0.00242392	P31689, P15291, Q8NCL4, Q96EY1, P00167, P09874, P16435, O60568, O94855, Q16822, P32322, O94766, Q8TD22, Q9NSE4, Q13501, P55265, O00217, P48163, Q9C0D9, Q15437, Q13085, Q9H9B4, P13674, Q687X5, O95786, Q8N1S5, Q9UMS0, Q63HN8, O00767, Q8N6T3, Q86SF2, Q10471	139	341	2503	1.68982	0.622117	0.277032	3.32954
35	2.1	higher	GOTERM_MF_FAT	GO:0046872~metal ion binding	48	24.8705	0.00286477	P31689, P42224, P15291, Q8IXI1, Q8NCL4, Q96EY1, O95202, P00167, P09874, O60568, P16435, P53621, O94855, Q16822, P32322, P53396, O94766, P25815, Q14257, P07996, Q8TD22, P46459, Q9NSE4, Q8WVQ1, Q13501, P55265, Q9NX62, P80303, Q13938, O00217, P48163, Q9C0D9, Q9UBC2, Q15437, Q13085, Q9H9B4, O95786, Q687X5, P13674, Q8N1S5, Q9UMS0, Q63HN8, O00767, O43852, Q8N6T3, P13611, Q86SF2, Q10471	139	592	2503	1.46004	0.683497	0.249943	3.92393
35	2.1	higher	GOTERM_MF_FAT	GO:0043167~ion binding	49	25.3886	0.00317809	P31689, P42224, P15291, Q8IXI1, Q8NCL4, Q96EY1, O95202, P00167, P09874, O60568, P16435, P53621, P08195, O94855, Q16822, P32322, P53396, O94766, P25815, Q14257, P07996, Q8TD22, P46459, Q9NSE4, Q8WVQ1, Q13501, P55265, Q9NX62, P80303, Q13938, O00217, P48163, Q9C0D9, Q9UBC2, Q15437, Q13085, Q9H9B4, O95786, Q687X5, P13674, Q8N1S5, Q9UMS0, Q63HN8, O00767, O43852, Q8N6T3, P13611, Q86SF2, Q10471	139	611	2503	1.44411	0.720972	0.225307	4.3443
36	1.8	higher	GOTERM_CC_FAT	GO:0005795~Golgi stack	5	2.59067	0.00260813	P15291, Q14789, P80303, Q10471, Q9H8Y8	169	10	2597	7.68343	0.484867	0.0585205	3.34392
37	1.7	higher	INTERPRO	IPR004455:NADP oxidoreductase, coenzyme F420-dependent	4	2.07254	0.00209744	Q96C36, Q687X5, P32322	185	5	2987	12.9168	0.604673	0.37125	2.92742
37	1.7	higher	SP_PIR_KEYWORDS	proline biosynthesis	4	2.07254	0.00212007	Q96C36, P32322, P54886	193	5	3106	12.8746	0.445676	0.0710968	2.76419
38	1.6	higher	GOTERM_BP_FAT	GO:0055085~transmembrane transport	16	8.29016	0.000556	Q9Y6C9, O14925, Q99442, P28288, P21283, O96008, Q5T2W1, Q9Y5K8, Q9H9B4, P61421, Q8N1S5, Q15904, Q14764, Q8TD22, Q9Y3D7	153	101	2615	2.70756	0.459116	0.0660043	0.885939
39	1.5	higher	GOTERM_MF_FAT	GO:0030145~manganese ion binding	9	4.66321	0.000373281	Q13085, P15291, Q8NCL4, Q16822, P48163, O94766, Q9C0D9, Q86SF2, Q10471	139	34	2503	4.76661	0.139046	0.139046	0.519586
39	1.5	higher	SP_PIR_KEYWORDS	Signal-anchor	11	5.69948	0.00163108	P07099, P15291, P02786, P08195, Q8NCL4, Q96AG4, O95470, Q8WVQ1, O94766, Q86SF2, Q10471	193	55	3106	3.21865	0.364796	0.0728454	2.13296
39	1.5	higher	SP_PIR_KEYWORDS	manganese	8	4.14508	0.00333168	Q13085, P15291, Q8NCL4, Q16822, O94766, Q9C0D9, Q86SF2, Q10471	193	33	3106	3.9014	0.604559	0.0886017	4.31201
40	1.2	higher	GOTERM_CC_FAT	GO:0005739~mitochondrion	45	23.3161	0.000995379	P51659, Q8IXI1, P15104, Q9Y6C9, O14925, Q9BYD2, O95202, Q96EY1, P00167, P29728, O96008, Q56VL3, Q9Y697, P22307, Q96AG4, Q16822, P52815, P32322, Q8TD22, Q86SX6, Q15388, Q8IXM3, Q9H3P7, O96011, Q9Y6N5, P02786, Q9NSE4, Q16740, P54886, O00217, O14975, Q9NQ50, Q12931, Q6PI48, Q5T2W1, Q9H9B4, P50416, P13674, Q9UMS0, Q9BUB7, Q9Y3D7, Q15067, P07602	169	437	2597	1.5824	0.223495	0.0277145	1.28859
41	1	higher	GOTERM_CC_FAT	GO:0031090~organelle membrane	46	23.8342	7.17369e-05	O15258, Q8IXI1, Q9Y6C9, O14925, P35606, O95202, P00167, O96008, P78381, Q56VL3, P53621, Q9Y5K8, Q9BV40, Q92542, O94855, O95470, O14828, O94766, Q5JRA6, Q8TD22, Q15388, O14579, O96011, Q9Y6N5, Q6NUM9, P80303, P54886, P28288, O00217, O14975, Q15437, P61421, Q9H9B4, Q15392, P50416, P61923, Q9BUB7, P48444, Q14789, O00767, Q8N6T3, Q9Y3D7, Q15067, P53618, Q10471	169	403	2597	1.75403	0.0180568	0.00259973	0.0933855
42	0.5	higher	KEGG_PATHWAY	hsa03320:PPAR signaling pathway	7	3.62694	0.00353438	P50416, P22307, Q16822, P48163, O00767, O14975, Q15067	69	31	1351	4.42122	0.254629	0.254629	3.72057
