# Supplementary material for: Proteomic characterization of microdissected breast tissue environment provides a protein‐level overview of malignant transformation
Source: Proteomics. 2017 Mar 7;17(5):1600213. doi: 10.1002/pmic.201600213 (PMC5347865; doi:10.1002/pmic.201600213)
Supplement: Supplementary file 7 — Supplemental table 6. Protein identifications and missing data in microdissected regions [file PMIC-17-na-s007.xlsx]

## Sheet: Sheet1
Supplemental table 6. Protein identifications and missing data in microdissected regions
	Benign	CIS	Infiltrate	Malignant	Stroma (Benign)	Stroma (Fibroadenoma)	Stroma (CIS)	Stroma (Malignant)
Proteins with MS2 evidence (min peptides = 1)*	1,589 (1,850)	1,620 (1,927)	1,223 (1,486)	2,385 (2,663)	313 (418)	209 (359)	206 (269)	867 (1,131)
Proteins including transferred identifications**	2203	2083	1892	2435	611	715	401	1668
Missing data (MS2 evidence only)	0.67	0.61	0.64	0.63	0.93	0.88	0.93	0.85
Missing data (MS2 and transferred identifications)	0.28	0.27	0.29	0.26	0.79	0.62	0.79	0.6
*	Proteins with MS2 evidence in at least one sample per microdissected region and two or more peptides
**	Proteins including transferred identifications with at least two observations in each microdissected region
