# Supplementary material for: Proteomic characterization of microdissected breast tissue environment provides a protein‐level overview of malignant transformation
Source: Proteomics. 2017 Mar 7;17(5):1600213. doi: 10.1002/pmic.201600213 (PMC5347865; doi:10.1002/pmic.201600213)
Supplement: Supplementary file 8 — Supplementary table 7. Correlation matrix of modification specific peptides in anterior gradient protein 2 (O95994;AGR2) and 3 (Q8TD06;AGR3) [file PMIC-17-na-s008.xlsx]

## Sheet: Sheet1
Supplementary table 7. Correlation matrix of modification specific peptides in anterior gradient protein 2 (O95994;AGR2) and 3 (Q8TD06;AGR3)
Protein	Peptide	GWGDQLIWTQTYEEALYK	LAEQFVLLNLVYETTDK	HLSPDGQYVPR	LPQTLSR	IM(ox)FVDPSLTVR	LYAYEPADTALLLDNMKK	LYAYEPADTALLLDNMK	IMFVDPSLTVR	KVFAENK	VFAENKEIQK	LAEQFVLLNLVYETTDKHLSPDGQYVPR	LYAYEPADTALLLDNM(ox)KK	FIMLNLMHETTDK	DLPLLIENMK	LYTYEPR	NLSPDGQYVPR	VFAQNEEIQEMAQNK
O95994	GWGDQLIWTQTYEEALYK	1
O95994	LAEQFVLLNLVYETTDK	0.918218	1
O95994	HLSPDGQYVPR	0.846042	0.948889	1
O95994	LPQTLSR	0.884003	0.968711	0.924066	1
O95994;Q8TD06	IM(ox)FVDPSLTVR	0.875091	0.937902	0.936035	0.94947	1
O95994	LYAYEPADTALLLDNMKK	0.900523	0.952855	0.922395	0.91691	0.918098	1
O95994	LYAYEPADTALLLDNMK	0.806685	0.909544	0.837165	0.862302	0.836895	0.95632	1
O95994;Q8TD06	IMFVDPSLTVR	0.826288	0.946381	0.911482	0.941005	0.896104	0.972587	0.967823	1
O95994	KVFAENK	0.799555	0.927382	0.972692	0.993688	0.939156	0.911541	0.880724	0.947697	1
O95994	VFAENKEIQK	0.724176	0.851466	0.91444	0.920404	0.864039	0.774321	0.6576	0.784706	0.876005	1
O95994	LAEQFVLLNLVYETTDKHLSPDGQYVPR	0.800907	0.926988	0.912608	0.897328	0.776366	0.686496	0.457879	0.631839	0.934443	0.917302	1
O95994	LYAYEPADTALLLDNM(ox)KK	0.806934	0.896009	0.906515	0.880629	0.945679	0.852918	0.720429	0.816283	0.877837	0.827422	0.866525	1
Q8TD06	FIMLNLMHETTDK	0.37844	0.339671	0.213806	0.234091	0.555668	0.395262	0.356712	0.397777	-0.17281	0.137836	0.34728	0.227442	1
Q8TD06	DLPLLIENMK	0.175636	0.340428	0.280245	0.386226	0.35623	0.366601	0.484791	0.5676	0.229021	0.119184	-0.292286	0.010523	0.8418	1
Q8TD06	LYTYEPR	0.12259	0.134133	0.244684	0.240829	0.371501	0.16094	0.0901445	0.212457	0.390905	0.23243	0.044814	-0.0155445	0.709049	0.69596	1
Q8TD06	NLSPDGQYVPR	0.0234144	0.286966	0.341805	0.274196	0.264091	0.19873	0.229477	0.320663	0.111249	0.164472	-0.0841172	-0.216751	0.664086	0.529386	0.826465	1
Q8TD06	VFAQNEEIQEMAQNK	-0.143368	-0.127363	-0.0323113	-0.058947	0.0196978	-0.017531	0.0864906	0.0944592	-0.350072	-0.137586	-0.446394	-0.310902	0.784593	0.96651	0.687863	0.651001	1
