# Supplementary material for: Proteomic characterization of microdissected breast tissue environment provides a protein‐level overview of malignant transformation
Source: Proteomics. 2017 Mar 7;17(5):1600213. doi: 10.1002/pmic.201600213 (PMC5347865; doi:10.1002/pmic.201600213)
Supplement: Supplementary file 9 — Supplemental table 8. Differentially abundant proteins between ‘stroma’ and ‘reactive stroma’ [file PMIC-17-na-s009.xlsx]

## Sheet: Blad1
Supplemental table 8. Differentially abundant proteins between 'stroma' and 'reactive stroma'
				normal versus invasive tumor epithelium
Protein IDs	Protein names	Gene names	PEP	log2 fold-change	welch P	est. degrees of freedom
P30101	Protein disulfide-isomerase A3	PDIA3	0	4.28664	5.8285e-07	15.9385
Q15084	Protein disulfide-isomerase A6	PDIA6	0	3.22571	6.06758e-07	14.5868
P50395	Rab GDP dissociation inhibitor beta	GDI2	0	3.66411	9.08409e-07	11.4508
P22314	Ubiquitin-like modifier-activating enzyme 1	UBA1	0	4.06712	9.4578e-07	15.7837
P07900;Q14568;Q58FG0	Heat shock protein HSP 90-alpha	HSP90AA1	0	4.58729	9.58779e-07	14.8398
P35237	Serpin B6	SERPINB6	4.24e-259	3.01416	1.03584e-06	13.4619
P07237	Protein disulfide-isomerase	P4HB	0	5.41663	1.30651e-06	14.4843
P08238;Q58FF7;Q58FF6;Q58FG1	Heat shock protein HSP 90-beta	HSP90AB1	0	4.84555	1.3271e-06	11.9512
Q07065	Cytoskeleton-associated protein 4	CKAP4	0	6.21861	1.51731e-06	10.8279
P18206	Vinculin	VCL	0	5.07767	1.6039e-06	14.2882
P31946	14-3-3 protein beta/alpha;14-3-3 protein beta/alpha, N-terminally processed	YWHAB	0	3.87327	1.63664e-06	10.8598
P23528	Cofilin-1	CFL1	6.1e-289	3.24742	1.65554e-06	15.8021
Q96CX2	BTB/POZ domain-containing protein KCTD12	KCTD12	4.52e-59	2.18271	1.75592e-06	12.9265
P13667	Protein disulfide-isomerase A4	PDIA4	0	2.9781	2.02997e-06	10.4951
P11142	Heat shock cognate 71 kDa protein	HSPA8	0	3.8442	2.18808e-06	13.5346
P04075	Fructose-bisphosphate aldolase A	ALDOA	0	4.51976	2.54857e-06	13.1116
P62081	40S ribosomal protein S7	RPS7	2.11e-39	4.00708	2.59901e-06	12.7898
P31947	14-3-3 protein sigma	SFN	1.67e-149	2.2467	2.89552e-06	11.9494
P61978	Heterogeneous nuclear ribonucleoprotein K	HNRNPK	0	3.49057	3.05785e-06	14.4356
Q01518	Adenylyl cyclase-associated protein 1	CAP1	0	5.06717	3.06227e-06	11.1389
P27797	Calreticulin	CALR	3.66e-280	3.99836	3.30213e-06	10.2946
P06744;Q8N196	Glucose-6-phosphate isomerase	GPI	0	3.90323	3.49331e-06	11.3004
P52907	F-actin-capping protein subunit alpha-1	CAPZA1	6.71e-209	3.27659	3.67362e-06	12.3857
P01877	Ig alpha-2 chain C region	IGHA2	3.38e-195	-2.84818	4.25314e-06	14.4865
Q9Y490;Q9Y4G6	Talin-1	TLN1	0	3.67842	4.9125e-06	12.0063
P35579;REV__Q9UKV3	Myosin-9	MYH9	0	4.95687	5.85649e-06	14.6863
P05388;Q8NHW5	60S acidic ribosomal protein P0;60S acidic ribosomal protein P0-like	RPLP0;RPLP0P6	6.3e-161	3.14006	5.938e-06	10.9538
P21333	Filamin-A	FLNA	0	4.95037	6.06232e-06	13.9984
Q15365;P57723	Poly(rC)-binding protein 1	PCBP1	4.15e-189	4.07322	6.22426e-06	12.4727
P05387	60S acidic ribosomal protein P2	RPLP2	1.37e-187	3.17538	6.80948e-06	12.9256
P00338;Q6ZMR3	L-lactate dehydrogenase A chain	LDHA	0	4.07851	7.94604e-06	14.6299
P68104;Q5VTE0	Elongation factor 1-alpha 1;Putative elongation factor 1-alpha-like 3	EEF1A1;EEF1A1P5	2.51e-263	3.3866	8.12174e-06	11.8158
P07437	Tubulin beta chain	TUBB	0	3.03324	8.42671e-06	15.9839
P14625;Q58FF3	Endoplasmin	HSP90B1	0	2.87533	9.03085e-06	13.1694
P22626	Heterogeneous nuclear ribonucleoproteins A2/B1	HNRNPA2B1	0	4.54591	9.33662e-06	12.0995
P40926	Malate dehydrogenase, mitochondrial	MDH2	2.08e-267	3.70387	1.03666e-05	11.0202
P11021	78 kDa glucose-regulated protein	HSPA5	0	4.17114	1.03916e-05	14.5648
P61088;Q5JXB2	Ubiquitin-conjugating enzyme E2 N	UBE2N	1.29e-75	3.32286	1.18648e-05	9.9145
P60842	Eukaryotic initiation factor 4A-I	EIF4A1	0	3.34757	1.48391e-05	11.0253
P05386	60S acidic ribosomal protein P1	RPLP1	3.36e-74	2.19767	2.18268e-05	12.4397
P55072	Transitional endoplasmic reticulum ATPase	VCP	0	4.13982	2.27228e-05	14.1341
P08133	Annexin A6	ANXA6	0	3.41197	2.84077e-05	15.4352
P23396	40S ribosomal protein S3	RPS3	1.3e-131	3.0635	2.87667e-05	14.9558
P30050	60S ribosomal protein L12	RPL12	7.3e-115	3.70132	3.05078e-05	11.7501
P62258	14-3-3 protein epsilon	YWHAE	0	3.17371	3.06641e-05	13.1244
P61026	Ras-related protein Rab-10	RAB10	2.5e-71	2.75612	3.18409e-05	10.1979
Q01105	Protein SET	SET	1.31e-138	2.23645	3.26854e-05	11.1371
P12956	X-ray repair cross-complementing protein 6	XRCC6	0	3.53232	3.71875e-05	11.5979
Q00610;P53675	Clathrin heavy chain 1	CLTC	0	4.56247	3.72732e-05	9.66981
P19105;O14950	Myosin regulatory light chain 12A;Myosin regulatory light chain 12B	MYL12A;MYL12B	0	4.07705	4.14845e-05	13.9962
P98160	Basement membrane-specific heparan sulfate proteoglycan core protein;Endorepellin;LG3 peptide	HSPG2	0	5.5724	4.17723e-05	12.4696
P37802;Q9UI15	Transgelin-2	TAGLN2	0	4.27202	4.44142e-05	12.2677
P39656	Dolichyl-diphosphooligosaccharide--protein glycosyltransferase 48 kDa subunit	DDOST	3.11e-117	2.88724	4.53996e-05	11.5177
Q01995	Transgelin	TAGLN	3.03e-239	4.54244	4.5468e-05	11.0266
P60660;P14649	Myosin light polypeptide 6	MYL6	1.7e-251	3.70078	5.25221e-05	15.9882
P08758	Annexin A5	ANXA5	0	1.952	5.61941e-05	14.8783
P40925	Malate dehydrogenase, cytoplasmic	MDH1	1.69e-164	2.12994	5.87452e-05	11.8772
P62277	40S ribosomal protein S13	RPS13	3.67e-62	3.93672	6.16544e-05	10.9784
P62873	Guanine nucleotide-binding protein G(I)/G(S)/G(T) subunit beta-1	GNB1	4.45e-99	2.60455	6.8584e-05	10.4114
P68371	Tubulin beta-4B chain	TUBB4B	0	2.60244	6.8959e-05	14.2748
P27824	Calnexin	CANX	2.49e-210	5.01221	6.9149e-05	10.2089
P09493	Tropomyosin alpha-1 chain	TPM1	0	3.74016	6.96525e-05	11.3193
Q99878;Q96KK5;Q9BTM1;P20671;P0C0S8	Histone H2A type 1-J;Histone H2A type 1-H;Histone H2A.J;Histone H2A type 1-D;Histone H2A type 1	HIST1H2AJ;HIST1H2AH;H2AFJ;HIST1H2AD;HIST1H2AG	3.87e-176	1.81939	7.12011e-05	15.9954
P07737;CON__P02584	Profilin-1	PFN1	1.38e-265	2.7023	7.59272e-05	15.3497
P20340;Q14964	Ras-related protein Rab-6A	RAB6A	1.43e-103	2.05417	8.46086e-05	10.1965
Q15149	Plectin	PLEC	0	5.12576	9.16648e-05	9.51963
P63261	Actin, cytoplasmic 2;Actin, cytoplasmic 2, N-terminally processed	ACTG1	0	2.79817	0.000106717	10.8861
Q05682	Caldesmon	CALD1	8.96e-246	5.45344	0.00010725	10.6491
P06733	Alpha-enolase	ENO1	0	2.04496	0.000108215	14.4434
P08107	Heat shock 70 kDa protein 1A/1B	HSPA1A	0	2.3509	0.000110261	15.8195
P23284	Peptidyl-prolyl cis-trans isomerase B	PPIB	2.61e-104	2.96125	0.00011302	13.6139
P14618	Pyruvate kinase isozymes M1/M2	PKM	0	3.18205	0.000113211	11.5381
P78371	T-complex protein 1 subunit beta	CCT2	0	3.68107	0.000113687	10.9608
Q16181;Q6ZU15;O43236	Septin-7	2015-09-07	1.95e-90	3.05595	0.000117195	9.48531
P63104	14-3-3 protein zeta/delta	YWHAZ	0	2.94077	0.000119223	14.3634
Q15019	Septin-2	2015-09-02	3.66e-177	2.44591	0.000122328	13.8872
P67936	Tropomyosin alpha-4 chain	TPM4	0	3.05328	0.000124261	14.6857
P50914	60S ribosomal protein L14	RPL14	8.52e-78	2.95171	0.00012748	8.83566
P14550	Alcohol dehydrogenase [NADP(+)]	AKR1A1	1.17e-197	3.43907	0.000133496	6.97541
P62820	Ras-related protein Rab-1A	RAB1A	2.64e-215	2.14429	0.000133504	10.8294
P62979;P62987;P0CG47;P0CG48	Ubiquitin-40S ribosomal protein S27a;Ubiquitin;40S ribosomal protein S27a;Ubiquitin-60S ribosomal protein L40;Ubiquitin;60S ribosomal protein L40;Polyubiquitin-B;Ubiquitin;Polyubiquitin-C;Ubiquitin	RPS27A;UBA52;UBB;UBC	1.92e-130	1.31424	0.000151897	12.9951
O95336	6-phosphogluconolactonase	PGLS	1.86e-138	3.17715	0.000158686	14.6649
P37837	Transaldolase	TALDO1	7.93e-78	2.11292	0.000159016	10.5169
P62807;O60814;Q99880;Q99879;Q99877;Q93079;Q5QNW6;P58876;P57053	Histone H2B type 1-C/E/F/G/I;Histone H2B type 1-K;Histone H2B type 1-L;Histone H2B type 1-M;Histone H2B type 1-N;Histone H2B type 1-H;Histone H2B type 2-F;Histone H2B type 1-D;Histone H2B type F-S	HIST1H2BC;HIST1H2BK;HIST1H2BL;HIST1H2BM;HIST1H2BN;HIST1H2BH;HIST2H2BF;HIST1H2BD;H2BFS	3.5e-165	2.07972	0.000164978	14.9918
P08670;P17661;P41219;Q16352	Vimentin	VIM	0	2.05487	0.000165756	14.9374
Q09666	Neuroblast differentiation-associated protein AHNAK	AHNAK	0	2.91257	0.000169877	15.76
P30041	Peroxiredoxin-6	PRDX6	1.06e-170	3.26132	0.000172164	12.7204
P46940;Q86VI3	Ras GTPase-activating-like protein IQGAP1	IQGAP1	0	4.02386	0.000192694	9.80494
P06703	Protein S100-A6	S100A6	2.77e-21	2.29422	0.000196568	14.7689
Q06830	Peroxiredoxin-1	PRDX1	1.04e-118	2.52647	0.000203477	15.9953
P30048	Thioredoxin-dependent peroxide reductase, mitochondrial	PRDX3	3.95e-121	3.00361	0.00022612	12.8684
P13639	Elongation factor 2	EEF2	0	2.90808	0.000243259	8.94447
P32119	Peroxiredoxin-2	PRDX2	6.84e-82	1.63784	0.000266772	14.7002
Q7Z406	Myosin-14	MYH14	0	2.88666	0.000269021	10.5268
O43707	Alpha-actinin-4	ACTN4	0	4.4607	0.000305629	13.0567
Q9BVA1;A6NKZ8;Q9H4B7;CON__ENSEMBL:ENSBTAP00000025008	Tubulin beta-2B chain	TUBB2B	0	3.57839	0.00030708	13.907
P51572	B-cell receptor-associated protein 31	BCAP31	2.47e-88	2.53427	0.000310876	15.5783
Q9NQC3	Reticulon-4	RTN4	8.67e-171	2.41495	0.000317675	11.7565
P26599	Polypyrimidine tract-binding protein 1	PTBP1	0	3.72116	0.000322021	7.94956
Q9UHD1	Cysteine and histidine-rich domain-containing protein 1	CHORDC1	2.81e-22	-1.31914	0.000323273	14.5899
P05455	Lupus La protein	SSB	1.25e-135	2.19936	0.000337695	9.0676
P16104;Q96QV6	Histone H2A.x;Histone H2A type 1-A	H2AFX;HIST1H2AA	2.43e-133	1.80599	0.000338719	14.8997
Q5JTV8	Torsin-1A-interacting protein 1	TOR1AIP1	4.03e-118	-2.62067	0.000350016	15.9879
P62158	Calmodulin	CALM1	6.51e-229	2.21808	0.000360058	13.1109
P25705	ATP synthase subunit alpha, mitochondrial	ATP5A1	0	2.91005	0.000361896	13.6316
P05141	ADP/ATP translocase 2	SLC25A5	4.57e-62	3.639	0.000369183	8.24408
P29401	Transketolase	TKT	2.39e-272	3.81536	0.000371881	13.785
P40429;Q6NVV1	60S ribosomal protein L13a	RPL13A	1.62e-34	2.18982	0.000372966	10.823
P47755	F-actin-capping protein subunit alpha-2	CAPZA2	1.1e-144	2.95127	0.000388959	10.2434
Q9Y6C2	EMILIN-1	EMILIN1	0	2.6587	0.000416384	14.9646
P52272	Heterogeneous nuclear ribonucleoprotein M	HNRNPM	4.8e-219	2.53694	0.000422695	11.4679
Q00839	Heterogeneous nuclear ribonucleoprotein U	HNRNPU	0	3.685	0.000423929	9.46702
P16402	Histone H1.3	HIST1H1D	3.22e-33	3.10502	0.000426714	11.9783
Q13838	Spliceosome RNA helicase DDX39B	DDX39B	4.15e-165	3.1841	0.000428124	8.92638
P01876	Ig alpha-1 chain C region	IGHA1	5.55e-209	-1.90614	0.000444806	14.7116
P19971	Thymidine phosphorylase	TYMP	6.84e-127	4.01855	0.000448179	10.9999
P14314	Glucosidase 2 subunit beta	PRKCSH	1.09e-198	2.93971	0.000462297	8.78157
P06748	Nucleophosmin	NPM1	5.92e-275	4.25076	0.000464988	8.86511
O75367	Core histone macro-H2A.1	H2AFY	2.79e-176	3.21819	0.000469391	10.9974
P43307	Translocon-associated protein subunit alpha	SSR1	8.17e-61	1.68802	0.000474223	12.8235
P63244	Guanine nucleotide-binding protein subunit beta-2-like 1	GNB2L1	2.92e-279	3.36742	0.0004773	10.971
P18669;P15259;Q8N0Y7	Phosphoglycerate mutase 1	PGAM1	2.25e-174	2.57628	0.000479204	10.6062
P84243	Histone H3.3	H3F3A	5.92e-51	1.85104	0.000487639	15.9996
Q99536	Synaptic vesicle membrane protein VAT-1 homolog	VAT1	1.4e-78	1.38113	0.000526774	11.7096
P04843	Dolichyl-diphosphooligosaccharide--protein glycosyltransferase subunit 1	RPN1	1.23e-189	3.40383	0.000568582	9.92684
P62888	60S ribosomal protein L30	RPL30	4.32e-79	2.53815	0.000570248	9.86689
P17931	Galectin-3	LGALS3	1.48e-88	2.88864	0.000571434	15.9696
P07195	L-lactate dehydrogenase B chain	LDHB	1.93e-210	3.32738	0.00059556	9.03219
P09525	Annexin A4	ANXA4	3.05e-190	3.77222	0.000605305	9.88887
P01591	Immunoglobulin J chain	IGJ	7.54e-52	-3.55891	0.000629137	12.3553
P00367	Glutamate dehydrogenase 1, mitochondrial	GLUD1	9.63e-209	3.35623	0.000652933	9.83798
P07910;O60812;Q86SE5	Heterogeneous nuclear ribonucleoproteins C1/C2	HNRNPC	3.22e-163	3.08551	0.000698215	13.8414
P36578	60S ribosomal protein L4	RPL4	8.92e-80	3.02892	0.000704859	12.7377
P08865	40S ribosomal protein SA	RPSA	1.85e-245	3.98418	0.000713103	7.67933
P07585	Decorin	DCN	3.3e-251	-1.28727	0.000758125	12.2243
O76003	Glutaredoxin-3	GLRX3	2.85e-38	-0.87417	0.000788476	11.8268
P61224;A6NIZ1;P62834	Ras-related protein Rap-1b;Ras-related protein Rap-1b-like protein;Ras-related protein Rap-1A	RAP1B;RAP1A	1.81e-88	2.96807	0.000831079	8.67741
P35232	Prohibitin	PHB	1.96e-173	3.45401	0.000849442	11.9377
P18124	60S ribosomal protein L7	RPL7	4.84e-76	3.04438	0.000871142	12.6968
P06576	ATP synthase subunit beta, mitochondrial	ATP5B	0	2.69057	0.000883492	13.335
Q16555	Dihydropyrimidinase-related protein 2	DPYSL2	2.53e-237	2.14887	0.000890397	8.77673
P48735	Isocitrate dehydrogenase [NADP], mitochondrial	IDH2	0	2.53163	0.000898044	13.8201
P04792	Heat shock protein beta-1	HSPB1	1.55e-286	2.4532	0.000898926	8.59367
P00558;P07205	Phosphoglycerate kinase 1	PGK1	0	2.51466	0.00100615	10.7879
P62805	Histone H4	HIST1H4A	1.1e-237	1.64173	0.00101918	15.8473
Q14697	Neutral alpha-glucosidase AB	GANAB	0	3.79857	0.0010889	6.23389
P04406	Glyceraldehyde-3-phosphate dehydrogenase	GAPDH	0	1.65276	0.0010897	13.7417
P62937;Q9Y536;A2BFH1	Peptidyl-prolyl cis-trans isomerase A	PPIA	3.35e-188	2.65214	0.00109846	12.248
P30044	Peroxiredoxin-5, mitochondrial	PRDX5	9.68e-121	2.7835	0.00110284	8.09045
P47756	F-actin-capping protein subunit beta	CAPZB	5.2e-147	2.32618	0.00115875	7.22419
O95786	Probable ATP-dependent RNA helicase DDX58	DDX58	8.67e-37	-1.39307	0.0011671	13.9609
P68032;P68133	Actin, alpha cardiac muscle 1;Actin, alpha skeletal muscle	ACTC1;ACTA1	0	4.06437	0.0012128	10.7879
Q07020	60S ribosomal protein L18	RPL18	2.71e-87	2.68059	0.00123494	8.32837
P35555	Fibrillin-1	FBN1	0	2.09196	0.00124983	14.5432
P13611	Versican core protein	VCAN	1.43e-279	4.27842	0.00127496	11.9999
P49755	Transmembrane emp24 domain-containing protein 10	TMED10	2.04e-137	2.35935	0.00142913	15
O75368	SH3 domain-binding glutamic acid-rich-like protein	SH3BGRL	8.18e-70	2.69769	0.00144184	10.9701
P02545	Prelamin-A/C;Lamin-A/C	LMNA	0	2.11497	0.00148782	13.9557
P18077	60S ribosomal protein L35a	RPL35A	5.92e-20	2.67925	0.00156709	7.32038
P62249	40S ribosomal protein S16	RPS16	1.04e-31	2.42914	0.00157945	8.38349
P19338	Nucleolin	NCL	0	3.47963	0.00161665	8.39404
P45880	Voltage-dependent anion-selective channel protein 2	VDAC2	1.1e-177	2.47506	0.00161789	8.50049
P08123	Collagen alpha-2(I) chain	COL1A2	1.72e-261	-1.35516	0.00176099	10.7822
Q9UBG0	C-type mannose receptor 2	MRC2	7.36e-74	2.40482	0.00202295	9.3381
Q92598	Heat shock protein 105 kDa	HSPH1	1.3e-222	-1.60866	0.00206992	8.98164
P13796	Plastin-2	LCP1	0	3.87216	0.00218124	7.65381
P61106	Ras-related protein Rab-14	RAB14	8.27e-143	2.75943	0.00231308	12.8482
Q14980	Nuclear mitotic apparatus protein 1	NUMA1	0	-2.34826	0.00233104	11.283
P29966	Myristoylated alanine-rich C-kinase substrate	MARCKS	1.73e-75	2.51217	0.00265352	12.5276
Q13813	Spectrin alpha chain, non-erythrocytic 1	SPTAN1	0	2.48621	0.00268934	15.6817
P02452;CON__Q862S4	Collagen alpha-1(I) chain	COL1A1	0	-1.50608	0.00272324	13.0426
P07355;A6NMY6	Annexin A2;Putative annexin A2-like protein	ANXA2;ANXA2P2	0	1.56049	0.00293827	10.1473
Q9H4A4	Aminopeptidase B	RNPEP	1.87e-116	1.77916	0.00300521	12.0815
P02461	Collagen alpha-1(III) chain	COL3A1	3e-156	-1.27611	0.00301446	12.4255
Q08AM6	Protein VAC14 homolog	VAC14	6.82e-06	-0.745249	0.00309921	7.22369
P84077;P61204	ADP-ribosylation factor 1;ADP-ribosylation factor 3	ARF1;ARF3	4.9e-153	2.84957	0.00326251	8.32997
P51571	Translocon-associated protein subunit delta	SSR4	3.11e-66	1.84532	0.00338859	11.1745
Q71UI9;P0C0S5	Histone H2A.V;Histone H2A.Z	H2AFV;H2AFZ	6.4e-68	1.98859	0.00363924	12.9964
P23142;CON__ENSEMBL:ENSBTAP00000016046	Fibulin-1	FBLN1	5.05e-260	3.25153	0.00366417	11.5192
P01019	Angiotensinogen;Angiotensin-1;Angiotensin-2;Angiotensin-3;Angiotensin-4;Angiotensin 1-9;Angiotensin 1-7;Angiotensin 1-5;Angiotensin 1-4	AGT	7.83e-59	-1.32949	0.00368356	13.453
P07996;P49746	Thrombospondin-1	THBS1	0	3.53046	0.00368384	13.0356
O75369	Filamin-B	FLNB	0	3.97677	0.00368634	9.12539
O00571;O15523	ATP-dependent RNA helicase DDX3X;ATP-dependent RNA helicase DDX3Y	DDX3X;DDX3Y	7.38e-188	2.447	0.00371181	9.42234
P00387	NADH-cytochrome b5 reductase 3;NADH-cytochrome b5 reductase 3 membrane-bound form;NADH-cytochrome b5 reductase 3 soluble form	CYB5R3	4.24e-140	2.98693	0.00401714	8.14002
P51149	Ras-related protein Rab-7a	RAB7A	6.72e-234	2.3616	0.00420703	7.87284
P25940	Collagen alpha-3(V) chain	COL5A3	0.0010057	-1.45011	0.00431741	12.9152
Q14764	Major vault protein	MVP	0	3.52636	0.00447776	12.547
P21980;P49221	Protein-glutamine gamma-glutamyltransferase 2	TGM2	8.91e-139	3.42802	0.00452626	8.88012
O00541	Pescadillo homolog	PES1	4.52e-07	-1.02097	0.00475097	9.78166
Q12805	EGF-containing fibulin-like extracellular matrix protein 1	EFEMP1	2.29e-50	3.08531	0.00476406	11.9608
Q7L0Y3	Mitochondrial ribonuclease P protein 1	TRMT10C	1.32e-08	-0.884315	0.00481481	5.58181
P02751	Fibronectin;Anastellin;Ugl-Y1;Ugl-Y2;Ugl-Y3	FN1	0	3.31561	0.00485984	15.9526
P26038	Moesin	MSN	0	2.64954	0.00500148	10.9125
P09651	Heterogeneous nuclear ribonucleoprotein A1	HNRNPA1	1.47e-303	3.3961	0.00506244	10.3043
P26447	Protein S100-A4	S100A4	5.45e-38	3.49999	0.00511289	11.7369
Q08380	Galectin-3-binding protein	LGALS3BP	5.59e-138	1.81365	0.0051389	12.7432
Q16851	UTP--glucose-1-phosphate uridylyltransferase	UGP2	3.49e-143	1.64625	0.0053651	12.7731
P00488	Coagulation factor XIII A chain	F13A1	4e-89	1.92509	0.00538057	15.5562
P07339	Cathepsin D;Cathepsin D light chain;Cathepsin D heavy chain	CTSD	5.8e-294	1.71758	0.00538914	11.4425
Q99497	Protein DJ-1	PARK7	3.37e-164	2.48482	0.0056818	12.6292
P36871	Phosphoglucomutase-1	PGM1	8.76e-134	2.16283	0.00624326	8.37122
Q13162	Peroxiredoxin-4	PRDX4	1.07e-93	1.26599	0.00626704	11.6187
P01743	Ig heavy chain V-I region HG3		1.83e-10	-1.14692	0.00628995	14.8076
P40939	Trifunctional enzyme subunit alpha, mitochondrial;Long-chain enoyl-CoA hydratase;Long chain 3-hydroxyacyl-CoA dehydrogenase	HADHA	0	2.73576	0.00640589	8.63494
Q15582	Transforming growth factor-beta-induced protein ig-h3	TGFBI	7.39e-208	1.68421	0.00640941	14.1998
P02652	Apolipoprotein A-II;Truncated apolipoprotein A-II	APOA2	5.88e-53	-2.6055	0.00651167	10.6042
O00231	26S proteasome non-ATPase regulatory subunit 11	PSMD11	5.12e-97	2.02594	0.00655292	11.3572
O75915	PRA1 family protein 3	ARL6IP5	1.22e-112	1.59261	0.00671904	12.1307
P04083	Annexin A1	ANXA1	0	1.66324	0.00673375	13.6979
P24821	Tenascin	TNC	0	5.30803	0.006736	8.23222
P01834	Ig kappa chain C region	IGKC	0	-1.2869	0.00674867	10.1318
P01714	Ig lambda chain V-III region SH		3.82e-30	-1.96972	0.00676027	12.4828
P01861	Ig gamma-4 chain C region	IGHG4	2.68e-115	-2.10882	0.006863	13.7643
P80362;P01610;P01609;P01608;P01607;P01600;P01599;P01594;P01593	Ig kappa chain V-I region WAT;Ig kappa chain V-I region WEA;Ig kappa chain V-I region Scw;Ig kappa chain V-I region Roy;Ig kappa chain V-I region Rei;Ig kappa chain V-I region Hau;Ig kappa chain V-I region Gal;Ig kappa chain V-I region AU;Ig kappa chain V-I region AG		2.78e-42	-1.45217	0.00737305	13.5351
P01766;P01763;P01767;P01777	Ig heavy chain V-III region BRO;Ig heavy chain V-III region WEA;Ig heavy chain V-III region BUT;Ig heavy chain V-III region TEI		1.48e-60	-1.40928	0.00740901	8.55326
Q8NBS9	Thioredoxin domain-containing protein 5	TXNDC5	5.05e-118	2.91126	0.00741282	4.69921
P01011	Alpha-1-antichymotrypsin;Alpha-1-antichymotrypsin His-Pro-less	SERPINA3	2.37e-212	-1.184	0.00749889	12.5003
P62750	60S ribosomal protein L23a	RPL23A	2.69e-37	1.93517	0.00751516	9.83262
P01023;P20742;CON__ENSEMBL:ENSBTAP00000024146	Alpha-2-macroglobulin	A2M	0	-1.56657	0.0080206	10.3133
P78539	Sushi repeat-containing protein SRPX	SRPX	3.63e-05	-1.25566	0.00834574	15.64
Q5TZA2	Rootletin	CROCC	3.47e-06	-3.01788	0.00836989	11.2034
P05787;CON__P05787;CON__Q9H552;CON__H-INV:HIT000016045	Keratin, type II cytoskeletal 8	KRT8	0	0.966123	0.00872409	11.3183
P11717	Cation-independent mannose-6-phosphate receptor	IGF2R	1.27e-24	-1.35122	0.0087303	14.8799
Q15233	Non-POU domain-containing octamer-binding protein	NONO	5.12e-167	-2.17585	0.00879875	11.0626
O00159	Unconventional myosin-Ic	MYO1C	2.08e-76	1.81263	0.00883854	7.93229
Q96PB7	Noelin-3	OLFM3	1.36e-07	-0.97056	0.00915504	13.5015
P26640	Valine--tRNA ligase	VARS	3.17e-112	-3.11916	0.00943967	8.41211
P02766	Transthyretin	TTR	3.19e-26	-1.27153	0.00944306	9.41776
P09211	Glutathione S-transferase P	GSTP1	0	1.36517	0.00947494	14.5226
Q8NC56	LEM domain-containing protein 2	LEMD2	4.12e-17	0.655896	0.00952869	10.5966
P04899;P11488;P19087;A8MTJ3;P38405	Guanine nucleotide-binding protein G(i) subunit alpha-2	GNAI2	7.25e-171	1.0463	0.00988481	11.605
P20042	Eukaryotic translation initiation factor 2 subunit 2	EIF2S2	8.91e-95	-1.03335	0.0102292	8.39722
P12814;P35609;Q08043	Alpha-actinin-1	ACTN1	0	3.00434	0.0105562	14.4503
P01623;P01620;P18136;P18135	Ig kappa chain V-III region WOL;Ig kappa chain V-III region SIE;Ig kappa chain V-III region HIC;Ig kappa chain V-III region HAH		1.31e-125	-1.35882	0.0105623	10.5471
P10316;P01891	HLA class I histocompatibility antigen, A-69 alpha chain;HLA class I histocompatibility antigen, A-68 alpha chain	HLA-A	1.52e-260	1.85168	0.0111037	8.92118
P01024	Complement C3;Complement C3 beta chain;Complement C3 alpha chain;C3a anaphylatoxin;Acylation stimulating protein;Complement C3b alpha chain;Complement C3c alpha chain fragment 1;Complement C3dg fragment;Complement C3g fragment;Complement C3d fragment;Complement C3f fragment;Complement C3c alpha chain fragment 2	C3	0	-1.03484	0.0113017	15.3887
P49748	Very long-chain specific acyl-CoA dehydrogenase, mitochondrial	ACADVL	2.01e-264	1.62414	0.012621	8.28442
P50851;Q8NFP9	Lipopolysaccharide-responsive and beige-like anchor protein	LRBA	3.05e-85	-2.46678	0.0126503	14.9949
P49189	4-trimethylaminobutyraldehyde dehydrogenase	ALDH9A1	4.41e-99	1.56996	0.0128012	9.22882
Q07507	Dermatopontin	DPT	3.38e-230	-1.69525	0.0128924	8.8442
P27144	GTP:AMP phosphotransferase AK4, mitochondrial	AK4	7.81e-06	-1.04225	0.0130395	7.97626
P35542	Serum amyloid A-4 protein	SAA4	2.22e-06	-0.952316	0.0136211	12.9294
Q92922;Q9UL12	SWI/SNF complex subunit SMARCC1	SMARCC1	2.55e-11	-0.609131	0.0136397	11.7409
Q9Y3Z3	SAM domain and HD domain-containing protein 1	SAMHD1	3.09e-192	2.2156	0.0143055	10.042
Q92973	Transportin-1	TNPO1	2.9e-48	-1.57904	0.0145874	8.39612
Q6UWY5	Olfactomedin-like protein 1	OLFML1	1.25e-33	-1.22827	0.0148391	11.7971
Q16778;P33778;P23527;P06899;Q8N257;Q96A08;Q6DRA6;Q6DN03	Histone H2B type 2-E;Histone H2B type 1-B;Histone H2B type 1-O;Histone H2B type 1-J;Histone H2B type 3-B;Histone H2B type 1-A	HIST2H2BE;HIST1H2BB;HIST1H2BO;HIST1H2BJ;HIST3H2BB;HIST1H2BA	7.3e-153	1.45813	0.0150936	8.967
P41252	Isoleucine--tRNA ligase, cytoplasmic	IARS	8.56e-121	-1.41954	0.0153823	12.809
P98095	Fibulin-2	FBLN2	4.03e-116	1.9886	0.0163654	11.6438
P09382	Galectin-1	LGALS1	3.58e-200	2.68339	0.0167293	15.9841
P80748	Ig lambda chain V-III region LOI		2.34e-56	-2.15031	0.0171241	12.9375
P04179	Superoxide dismutase [Mn], mitochondrial	SOD2	7.72e-167	1.83795	0.0172605	10.5923
P06331;P01825	Ig heavy chain V-II region ARH-77;Ig heavy chain V-II region NEWM		5.3e-26	-2.15061	0.0180155	9.63716
Q9HC62	Sentrin-specific protease 2	SENP2	0.00079494	-1.8238	0.0186999	11.5008
P17066;P48741	Heat shock 70 kDa protein 6;Putative heat shock 70 kDa protein 7	HSPA6;HSPA7	4.6e-169	2.27609	0.0187471	4.48443
P08185	Corticosteroid-binding globulin	SERPINA6	1.98e-13	-2.31267	0.0194263	8.14619
P60903	Protein S100-A10	S100A10	2.81e-21	1.60319	0.0197708	8.74101
Q02543	60S ribosomal protein L18a	RPL18A	2.75e-36	-0.763294	0.0198458	13.0081
P01617;P01614;P06309;P06310	Ig kappa chain V-II region TEW;Ig kappa chain V-II region Cum;Ig kappa chain V-II region GM607;Ig kappa chain V-II region RPMI 6410		6.19e-25	-1.58822	0.0200571	15.1225
B9A064;P0CG04	Immunoglobulin lambda-like polypeptide 5;Ig lambda-1 chain C regions	IGLL5;IGLC1	9.46e-128	-1.19412	0.020792	9.75588
Q14761	Protein tyrosine phosphatase receptor type C-associated protein	PTPRCAP	2.46e-07	-1.46275	0.0215965	4.64511
Q9NR45	Sialic acid synthase	NANS	9.8e-69	-0.840692	0.0216598	13.9979
P01903	HLA class II histocompatibility antigen, DR alpha chain	HLA-DRA	1.04e-110	2.63998	0.021825	9.54445
Q9BT22	Chitobiosyldiphosphodolichol beta-mannosyltransferase	ALG1	4.46e-07	-1.26439	0.0219817	8.35145
P15502	Elastin	ELN	9.77e-60	2.09186	0.0220365	10.8832
Q12882	Dihydropyrimidine dehydrogenase [NADP(+)]	DPYD	0.00022759	-2.77744	0.0221298	8.68407
Q9P2E9;Q8N4C6	Ribosome-binding protein 1	RRBP1	0	2.51506	0.0223761	10.5585
P31040	Succinate dehydrogenase [ubiquinone] flavoprotein subunit, mitochondrial	SDHA	2.81e-120	-0.959344	0.0226001	9.72951
P01613	Ig kappa chain V-I region Ni		1.94e-15	-1.78808	0.0232469	14.2569
Q14204	Cytoplasmic dynein 1 heavy chain 1	DYNC1H1	0	2.78312	0.0241592	10.9363
P04430	Ig kappa chain V-I region BAN		6.47e-11	-1.72892	0.0247026	8.04987
P01009	Alpha-1-antitrypsin;Short peptide from AAT	SERPINA1	0	-1.05749	0.0261253	10.1251
P01625;P06314	Ig kappa chain V-IV region Len;Ig kappa chain V-IV region B17		5.47e-57	-1.43712	0.0272175	10.7822
Q9NZN4	EH domain-containing protein 2	EHD2	4.33e-39	2.4888	0.0275407	10.9556
O95994	Anterior gradient protein 2 homolog	AGR2	6.91e-212	3.23953	0.0284592	7.75781
P30740	Leukocyte elastase inhibitor	SERPINB1	6.54e-140	2.01769	0.0291918	5.80243
Q8IUX7;Q8N436	Adipocyte enhancer-binding protein 1	AEBP1	1.48e-96	1.90047	0.0293311	10.8211
P01781	Ig heavy chain V-III region GAL		8.59e-16	-1.9383	0.0294968	8.44322
P20908	Collagen alpha-1(V) chain	COL5A1	2.99e-22	-1.10282	0.0298914	16
P00450;CON__ENSEMBL:ENSBTAP00000031900	Ceruloplasmin	CP	6.23e-33	-1.66131	0.0305546	12.9
P43155	Carnitine O-acetyltransferase	CRAT	8.73e-120	-1.08219	0.032137	10.0226
P0CG06;P0CG05;P0CF74	Ig lambda-3 chain C regions;Ig lambda-2 chain C regions;Ig lambda-6 chain C region	IGLC3;IGLC2;IGLC6	3.14e-118	-1.15343	0.0325001	10.4769
Q9NZL9	Methionine adenosyltransferase 2 subunit beta	MAT2B	2.68e-19	-1.31935	0.0325999	11.6454
P01042	Kininogen-1;Kininogen-1 heavy chain;T-kinin;Bradykinin;Lysyl-bradykinin;Kininogen-1 light chain;Low molecular weight growth-promoting factor	KNG1	1.69e-20	-0.981104	0.0329881	9.3657
Q96DG6	Carboxymethylenebutenolidase homolog	CMBL	3.79e-31	-0.914093	0.0336497	9.81933
P62140	Serine/threonine-protein phosphatase PP1-beta catalytic subunit	PPP1CB	1.7e-121	1.24003	0.0352155	10.064
Q6NZI2	Polymerase I and transcript release factor	PTRF	1.56e-271	1.64548	0.0355905	13.9719
P43246	DNA mismatch repair protein Msh2	MSH2	2.21e-14	-1.12905	0.0366466	9.22431
O15372	Eukaryotic translation initiation factor 3 subunit H	EIF3H	5.25e-25	-0.771321	0.0367131	10.9995
P02792	Ferritin light chain	FTL	3e-117	2.12032	0.0367509	10.9831
P10909	Clusterin;Clusterin beta chain;Clusterin alpha chain	CLU	1.95e-132	-0.823087	0.0377287	13.3789
P60033	CD81 antigen	CD81	3.15e-72	0.922308	0.0384952	10.6905
Q03252	Lamin-B2	LMNB2	8.63e-255	2.72355	0.0387245	10.9449
Q9HC07	Transmembrane protein 165	TMEM165	6.94e-29	-1.39226	0.0391874	11.4291
O14818;Q8TAA3	Proteasome subunit alpha type-7	PSMA7	3.57e-181	0.945982	0.0393349	10.1141
P08697;CON__P28800	Alpha-2-antiplasmin	SERPINF2	2.64e-22	-1.62208	0.0398099	10.7032
Q9UHX1	Poly(U)-binding-splicing factor PUF60	PUF60	1.07e-69	-0.98629	0.0400443	10.5087
O14791	Apolipoprotein L1	APOL1	6.18e-22	-1.52879	0.0417185	7.37403
Q8TD06	Anterior gradient protein 3 homolog	AGR3	5.65e-77	-1.6664	0.0422244	11.7992
P35749	Myosin-11	MYH11	0	2.81213	0.0427978	9.54636
P35625	Metalloproteinase inhibitor 3	TIMP3	9.4e-28	2.43441	0.0435268	8.24364
P29590	Protein PML	PML	1.81e-20	-0.851464	0.0452332	8.44569
P05997	Collagen alpha-2(V) chain	COL5A2	7.94e-16	1.53437	0.0454011	15.8168
O15355	Protein phosphatase 1G	PPM1G	4.42e-24	-1.43862	0.045735	10.46
P04114;CON__ENSEMBL:ENSBTAP00000032840	Apolipoprotein B-100;Apolipoprotein B-48	APOB	0	-3.31833	0.0460612	10.1621
P12270	Nucleoprotein TPR	TPR	2.14e-87	-2.59003	0.0465123	10.0315
P02790	Hemopexin	HPX	1.61e-112	-1.78404	0.0470487	8.79491
P00738;P00739	Haptoglobin;Haptoglobin alpha chain;Haptoglobin beta chain;Haptoglobin-related protein	HP;HPR	1.06e-142	-1.07176	0.0478586	15.2882
Q99715	Collagen alpha-1(XII) chain	COL12A1	0	1.67425	0.0480491	8.4698
Q08211	ATP-dependent RNA helicase A	DHX9	2.15e-277	1.93047	0.0498241	7.89119
P20774	Mimecan	OGN	8.55e-190	-1.45967	0.051448	8.8964
Q8IYT4	Katanin p60 ATPase-containing subunit A-like 2	KATNAL2	0.0012907	-1.09077	0.0521956	13.5622
P69905;P02008	Hemoglobin subunit alpha	HBA1	2.85e-158	2.19102	0.0527973	15.2303
P01764	Ig heavy chain V-III region VH26		8.79e-28	-1.14976	0.053151	9.872
Q14203	Dynactin subunit 1	DCTN1	3.72e-39	-1.0874	0.0532397	8.34855
Q96SN8	CDK5 regulatory subunit-associated protein 2	CDK5RAP2	0.0021494	-1.04531	0.0541294	12.4713
P25787	Proteasome subunit alpha type-2	PSMA2	5.57e-41	1.1549	0.0543453	8.23979
P27169	Serum paraoxonase/arylesterase 1	PON1	2.69e-34	-1.76719	0.0589825	11.3998
P05546	Heparin cofactor 2	SERPIND1	2.78e-42	-1.55328	0.0590546	7.9372
P01596;P01598	Ig kappa chain V-I region CAR;Ig kappa chain V-I region EU		9.87e-54	-1.69347	0.0607948	10.4869
P51884	Lumican	LUM	0	-0.6831	0.0647973	10.3849
P61769	Beta-2-microglobulin;Beta-2-microglobulin form pI 5.3	B2M	1.59e-36	0.894218	0.0676127	10.9702
P02760	Protein AMBP;Alpha-1-microglobulin;Inter-alpha-trypsin inhibitor light chain;Trypstatin	AMBP	8.41e-44	-1.54595	0.068159	15.9987
P01700;P04208;P01712;P01709;P01707	Ig lambda chain V-I region HA;Ig lambda chain V-I region WAH;Ig lambda chain V-II region WIN;Ig lambda chain V-II region MGC;Ig lambda chain V-II region TRO		1.35e-06	-1.26889	0.0722843	12.7895
Q15661;P20231;Q9BZJ3	Tryptase alpha/beta-1;Tryptase beta-2	TPSAB1;TPSB2	1.6e-30	1.43886	0.0723311	10.3947
P04003;CON__Q28065	C4b-binding protein alpha chain	C4BPA	8.95e-48	-1.36077	0.073387	15.5605
P01031	Complement C5;Complement C5 beta chain;Complement C5 alpha chain;C5a anaphylatoxin;Complement C5 alpha chain	C5	1.03e-23	-1.09947	0.0741098	9.54577
P01857	Ig gamma-1 chain C region	IGHG1	3.99e-268	-0.854345	0.0756336	11.2678
P54886	Delta-1-pyrroline-5-carboxylate synthase;Glutamate 5-kinase;Gamma-glutamyl phosphate reductase	ALDH18A1	4.48e-139	-0.713297	0.0774071	6.90681
P02656	Apolipoprotein C-III	APOC3	0.00038889	-1.23971	0.080058	10.2206
Q93077;Q7L7L0;P04908	Histone H2A type 1-C;Histone H2A type 3;Histone H2A type 1-B/E	HIST1H2AC;HIST3H2A;HIST1H2AB	1.18e-158	1.21773	0.0830425	7.71319
P98164	Low-density lipoprotein receptor-related protein 2	LRP2	0	-0.82902	0.0842428	11.5229
P19827	Inter-alpha-trypsin inhibitor heavy chain H1	ITIH1	2.38e-251	1.99089	0.0847618	15.5151
Q9UBI6	Guanine nucleotide-binding protein G(I)/G(S)/G(O) subunit gamma-12	GNG12	1.69e-13	0.89893	0.0857444	9.81974
P60900	Proteasome subunit alpha type-6	PSMA6	1.35e-59	-0.442409	0.0858524	6.53884
P01859	Ig gamma-2 chain C region	IGHG2	2.27e-138	-0.892381	0.0865125	11.7217
P14174	Macrophage migration inhibitory factor	MIF	3.9e-42	2.55088	0.0870461	7.91748
Q9UI42	Carboxypeptidase A4	CPA4	2.45e-16	-1.08698	0.0878295	14.2182
Q9UHD8	Septin-9	2015-09-09	1.12e-76	1.84167	0.0883562	8.191
P01871;P04220	Ig mu chain C region;Ig mu heavy chain disease protein	IGHM	4.86e-142	-1.67289	0.0884324	10.036
P02647;CON__P15497	Apolipoprotein A-I;Truncated apolipoprotein A-I	APOA1	8.27e-201	-0.70217	0.0961957	8.16249
P16615;O14983	Sarcoplasmic/endoplasmic reticulum calcium ATPase 2	ATP2A2	3.65e-154	-0.45143	0.0970042	14.9767
P05090	Apolipoprotein D	APOD	7.26e-139	-1.45122	0.0971671	15.3133
P68871	Hemoglobin subunit beta;LVV-hemorphin-7	HBB	0	1.59179	0.100687	15.328
P11047	Laminin subunit gamma-1	LAMC1	0	1.94484	0.101069	12.7744
Q06033;CON__Q0V8M9	Inter-alpha-trypsin inhibitor heavy chain H3	ITIH3	1.25e-14	1.51676	0.106135	8.23859
P06681	Complement C2;Complement C2b fragment;Complement C2a fragment	C2	2.09e-05	-1.00862	0.10747	5.53502
Q03135;P56539	Caveolin-1	CAV1	2.8e-43	1.97068	0.10836	10.1275
P60174	Triosephosphate isomerase	TPI1	0	2.11613	0.108664	10.6605
P08727	Keratin, type I cytoskeletal 19	KRT19	0	-1.01108	0.110721	13.5985
P19823;CON__Q9TRI1	Inter-alpha-trypsin inhibitor heavy chain H2	ITIH2	2.07e-80	0.924456	0.113041	15.969
P15088	Mast cell carboxypeptidase A	CPA3	1.14e-56	1.7445	0.113827	13.993
P35858	Insulin-like growth factor-binding protein complex acid labile subunit	IGFALS	3.49e-06	-0.66186	0.114821	8.69201
O60437;REV__Q9UPN4	Periplakin	PPL	0	-0.540783	0.117657	13.5113
P36269	Gamma-glutamyltransferase 5;Gamma-glutamyltransferase 5 heavy chain;Gamma-glutamyltransferase 5 light chain	GGT5	1.09e-32	0.690804	0.118592	8.36766
P02743	Serum amyloid P-component;Serum amyloid P-component(1-203)	APCS	2.7e-129	1.43151	0.119704	14.9633
Q9UBX5	Fibulin-5	FBLN5	2.81e-29	1.20304	0.120046	15.8797
O75874	Isocitrate dehydrogenase [NADP] cytoplasmic	IDH1	4.44e-167	0.961097	0.120871	13.2958
P50416	Carnitine O-palmitoyltransferase 1, liver isoform	CPT1A	1.46e-36	-0.650914	0.129518	7.48609
P01621	Ig kappa chain V-III region NG9		4.48e-06	-1.43592	0.134562	13.371
P31942	Heterogeneous nuclear ribonucleoprotein H3	HNRNPH3	1.04e-90	-1.20134	0.135928	9.58808
P02675;CON__P02676	Fibrinogen beta chain;Fibrinopeptide B;Fibrinogen beta chain	FGB	2.97e-303	-0.640579	0.140223	15.3665
P01765;P01776;P01774	Ig heavy chain V-III region TIL;Ig heavy chain V-III region WAS;Ig heavy chain V-III region POM		1.14e-58	-1.08888	0.145754	12.0848
P01860	Ig gamma-3 chain C region	IGHG3	1.06e-143	-0.540788	0.152522	10.0895
P02747	Complement C1q subcomponent subunit C	C1QC	4.17e-35	0.833025	0.154047	9.79816
Q5T749	Keratinocyte proline-rich protein	KPRP	3.39e-235	1.89988	0.154315	14.8479
P81605	Dermcidin;Survival-promoting peptide;DCD-1	DCD	8.71e-27	-0.838412	0.156966	11.0063
P01040	Cystatin-A	CSTA	1.15e-79	-1.3249	0.159595	13.9995
Q96P44	Collagen alpha-1(XXI) chain	COL21A1	3.38e-05	-1.24066	0.160826	4.6057
P02745	Complement C1q subcomponent subunit A	C1QA	0.001388	-0.226074	0.167498	9.85346
P02787	Serotransferrin	TF	0	-0.75386	0.168743	10.0613
Q9UHG3	Prenylcysteine oxidase 1	PCYOX1	2.09e-95	0.61408	0.169017	10.447
P35908;CON__REFSEQ:XP_932229	Keratin, type II cytoskeletal 2 epidermal	KRT2	0	-0.968554	0.170579	10.6171
P01717	Ig lambda chain V-IV region Hil		2.59e-07	-1.09177	0.174931	8.45597
P55786;A6NEC2	Puromycin-sensitive aminopeptidase	NPEPPS	9.84e-259	0.882398	0.176796	7.82117
O76021	Ribosomal L1 domain-containing protein 1	RSL1D1	6.52e-41	-0.853425	0.180247	8.23156
P01008;CON__P41361	Antithrombin-III	SERPINC1	2.51e-235	-0.894622	0.18756	14.6557
P51991	Heterogeneous nuclear ribonucleoprotein A3	HNRNPA3	1.42e-203	0.941964	0.191952	9.8069
P11498	Pyruvate carboxylase, mitochondrial	PC	1.77e-65	-0.497619	0.198636	7.5398
Q9ULV4	Coronin-1C	CORO1C	2.3e-58	0.72943	0.198826	7.86664
Q01082	Spectrin beta chain, non-erythrocytic 1	SPTBN1	0	1.1311	0.199124	14.9637
P13671	Complement component C6	C6	4.48e-09	-0.287873	0.203966	10.8439
P02746	Complement C1q subcomponent subunit B	C1QB	1.55e-36	-0.576752	0.205617	12.8294
P11182	Lipoamide acyltransferase component of branched-chain alpha-keto acid dehydrogenase complex, mitochondrial	DBT	9.28e-38	1.30846	0.208334	6.66699
Q99459	Cell division cycle 5-like protein	CDC5L	4.39e-13	-0.729453	0.209713	9.87709
P59666;P59665	Neutrophil defensin 3;HP 3-56;Neutrophil defensin 2;Neutrophil defensin 1;HP 1-56;Neutrophil defensin 2	DEFA3;DEFA1	3.9e-12	1.55628	0.22187	10.8092
Q14624	Inter-alpha-trypsin inhibitor heavy chain H4;70 kDa inter-alpha-trypsin inhibitor heavy chain H4;35 kDa inter-alpha-trypsin inhibitor heavy chain H4	ITIH4	2.93e-67	-1.26112	0.224721	15.1865
P02763	Alpha-1-acid glycoprotein 1	ORM1	3.32e-52	-0.918436	0.235073	10.7664
P08311	Cathepsin G	CTSG	1.82e-32	1.68698	0.238073	11.934
Q02952	A-kinase anchor protein 12	AKAP12	6.98e-14	0.506538	0.23915	12.1298
Q01469;A8MUU1	Fatty acid-binding protein, epidermal	FABP5	1.42e-132	0.929422	0.23924	12.3007
Q05707;Q8IWI9	Collagen alpha-1(XIV) chain	COL14A1	0	0.75174	0.240365	14.4669
P02679	Fibrinogen gamma chain	FGG	1.11e-275	-0.538153	0.248487	15.9894
P13647;CON__P13647	Keratin, type II cytoskeletal 5	KRT5	0	-0.829929	0.257774	14.4368
Q9NRN5	Olfactomedin-like protein 3	OLFML3	9.08e-17	-0.494839	0.261998	15.9744
Q8WXX0	Dynein heavy chain 7, axonemal	DNAH7	8.52e-06	-0.824259	0.267526	4.9852
P04040	Catalase	CAT	4.01e-39	-1.00401	0.27684	7.09939
P11216	Glycogen phosphorylase, brain form	PYGB	1.48e-214	-0.887865	0.27784	9.18095
Q5Y7A7;P01912	HLA class II histocompatibility antigen, DRB1-13 beta chain;HLA class II histocompatibility antigen, DRB1-3 chain	HLA-DRB1	2.34e-101	-0.468474	0.286537	7.94108
P31943	Heterogeneous nuclear ribonucleoprotein H;Heterogeneous nuclear ribonucleoprotein H, N-terminally processed	HNRNPH1	0	0.68055	0.291195	15.94
P29622	Kallistatin	SERPINA4	2.62e-11	-0.490163	0.296363	14.6443
P02749	Beta-2-glycoprotein 1	APOH	5.22e-13	0.527536	0.296518	14.4676
Q02880;P11388	DNA topoisomerase 2-beta;DNA topoisomerase 2-alpha	TOP2B;TOP2A	4.59e-28	-0.671922	0.297148	7.71449
P08572	Collagen alpha-2(IV) chain;Canstatin	COL4A2	4.38e-206	1.5114	0.299178	10.9999
P51888	Prolargin	PRELP	6.22e-78	-1.12389	0.302727	8.28002
Q06828	Fibromodulin	FMOD	2.8e-25	0.71175	0.310136	9.96871
Q6ZS81	WD repeat- and FYVE domain-containing protein 4	WDFY4	4.27e-08	-0.652658	0.311927	11.4828
Q9BXN1	Asporin	ASPN	1.61e-104	-1.49555	0.313146	8.07866
Q13835	Plakophilin-1	PKP1	2.76e-34	-0.865866	0.317488	8.98175
Q9UJZ1	Stomatin-like protein 2, mitochondrial	STOML2	6.71e-123	-1.21004	0.319963	6.2889
P11532	Dystrophin	DMD	7.43e-10	-0.780531	0.32537	13.625
Q02413	Desmoglein-1	DSG1	3.13e-245	-1.1428	0.34104	13.1782
Q13561	Dynactin subunit 2	DCTN2	3.59e-101	0.452829	0.343093	8.32145
P21399;O00408	Cytoplasmic aconitate hydratase	ACO1	8.31e-42	0.701532	0.346283	7.14583
P48147	Prolyl endopeptidase	PREP	1.67e-08	-0.365581	0.354371	11.3621
P05155	Plasma protease C1 inhibitor	SERPING1	1.46e-26	-0.529485	0.360273	15.9919
P00325;P07327;P00326	Alcohol dehydrogenase 1B;Alcohol dehydrogenase 1A;Alcohol dehydrogenase 1C	ADH1B;ADH1A;ADH1C	1.19e-14	-0.811911	0.361167	5.82025
P14923	Junction plakoglobin	JUP	0	-0.583118	0.36501	13.364
Q96P63	Serpin B12	SERPINB12	5.78e-43	-0.741453	0.371844	12.992
P0C0L4;CON__ENSEMBL:ENSBTAP00000007350;CON__P01030	Complement C4-A;Complement C4 beta chain;Complement C4-A alpha chain;C4a anaphylatoxin;C4b-A;C4d-A;Complement C4 gamma chain	C4A	0	-0.414833	0.373632	15.2239
P02765;CON__P12763	Alpha-2-HS-glycoprotein;Alpha-2-HS-glycoprotein chain A;Alpha-2-HS-glycoprotein chain B	AHSG	9.04e-91	-0.490885	0.374902	10.2885
Q16891	Mitochondrial inner membrane protein	IMMT	2.23e-271	0.48505	0.383008	8.55967
Q8WZ42	Titin	TTN	7.77e-15	0.945138	0.388002	6.29807
Q08188	Protein-glutamine gamma-glutamyltransferase E;Protein-glutamine gamma-glutamyltransferase E 50 kDa catalytic chain;Protein-glutamine gamma-glutamyltransferase E 27 kDa non-catalytic chain	TGM3	8.67e-107	-1.15818	0.388933	9.23501
Q9NZT1	Calmodulin-like protein 5	CALML5	1.13e-108	-0.65808	0.396293	12.8572
P12273	Prolactin-inducible protein	PIP	7.09e-93	-0.831159	0.399355	12.1384
P04217	Alpha-1B-glycoprotein	A1BG	2.32e-13	-0.372197	0.407385	15.7205
P02649;CON__Q03247	Apolipoprotein E	APOE	1.91e-54	-0.82489	0.411099	9.82629
P07358	Complement component C8 beta chain	C8B	8.99e-12	-0.466215	0.4131	10.0997
P04196	Histidine-rich glycoprotein	HRG	4.56e-62	0.411347	0.417354	15.6266
P29508;P48594	Serpin B3;Serpin B4	SERPINB3;SERPINB4	6.37e-92	0.819687	0.41982	11.1601
P06727	Apolipoprotein A-IV	APOA4	1.22e-38	0.480582	0.420066	14.2577
P02748;CON__Q3MHN2	Complement component C9;Complement component C9a;Complement component C9b	C9	5.14e-31	-0.5653	0.421172	15.9617
P23946	Chymase	CMA1	1.93e-94	1.05603	0.429801	13.796
P05783;CON__H-INV:HIT000015463	Keratin, type I cytoskeletal 18	KRT18	0	0.867235	0.430458	10.9491
O43399	Tumor protein D54	TPD52L2	3.25e-48	0.333395	0.431309	11.3489
P36955;CON__Q95121	Pigment epithelium-derived factor	SERPINF1	7.33e-93	0.323359	0.443904	15.0369
Q92783	Signal transducing adapter molecule 1	STAM	6.02e-20	-0.55252	0.448951	12.7602
Q9P2W9	Syntaxin-18	STX18	2.36e-05	-0.536279	0.449063	15.9714
P42357	Histidine ammonia-lyase	HAL	2.22e-15	-0.831375	0.456025	7.39794
P49207	60S ribosomal protein L34	RPL34	1.25e-14	-0.295972	0.464941	7.7898
P05089	Arginase-1	ARG1	1.35e-57	-0.743889	0.475046	13.1109
P02671;CON__P02672	Fibrinogen alpha chain;Fibrinopeptide A;Fibrinogen alpha chain	FGA	1.9e-253	-0.381949	0.483036	14.3332
P05154	Plasma serine protease inhibitor	SERPINA5	2.04e-06	-0.163317	0.484353	14.9845
P15924	Desmoplakin	DSP	0	-0.498334	0.484397	13.8651
P31948	Stress-induced-phosphoprotein 1	STIP1	2.06e-149	-1.06511	0.491963	4.79122
Q9NR99	Matrix-remodeling-associated protein 5	MXRA5	3.12e-50	0.966959	0.494	8.7449
O15061	Synemin	SYNM	3.02e-242	-0.428318	0.502007	8.72051
P00352	Retinal dehydrogenase 1	ALDH1A1	4.72e-96	0.393996	0.504365	10.397
P35321;P22528	Cornifin-A;Cornifin-B	SPRR1A;SPRR1B	4.54e-11	-0.732027	0.513314	11.9052
P22532;P35325;P35326	Small proline-rich protein 2D;Small proline-rich protein 2B;Small proline-rich protein 2A	SPRR2D;SPRR2B;SPRR2A	1.21e-18	-1.03935	0.515357	9.51278
P02774;CON__Q3MHN5;CON__ENSEMBL:ENSBTAP00000018229	Vitamin D-binding protein	GC	6.79e-81	0.601525	0.521396	12.4589
Q15517	Corneodesmosin	CDSN	5.74e-38	-0.592699	0.537551	13.5892
Q00796	Sorbitol dehydrogenase	SORD	3.85e-99	0.389825	0.543044	8.85456
P22352	Glutathione peroxidase 3	GPX3	3.74e-09	0.31106	0.567137	10.7811
P25789	Proteasome subunit alpha type-4	PSMA4	3.68e-90	0.327882	0.568028	6.1117
P00748	Coagulation factor XII;Coagulation factor XIIa heavy chain;Beta-factor XIIa part 1;Beta-factor XIIa part 2;Coagulation factor XIIa light chain	F12	1.4e-23	-0.327041	0.569388	13.2913
Q92692	Poliovirus receptor-related protein 2	PVRL2	6.39e-13	-0.186558	0.574273	9.24156
P21810	Biglycan	BGN	1.58e-263	-0.454604	0.580406	9.61096
Q15431	Synaptonemal complex protein 1	SYCP1	4.66e-05	-0.59231	0.586715	14.2024
P49336	Cyclin-dependent kinase 8	CDK8	0.0016831	0.602703	0.609966	7.22008
P00491	Purine nucleoside phosphorylase	PNP	6.56e-92	0.508351	0.615116	6.75786
Q86WR7	Proline and serine-rich protein 2	PROSER2	2.43e-05	0.694165	0.622016	6.35062
P12109	Collagen alpha-1(VI) chain	COL6A1	0	-0.214394	0.625667	14.1799
P43304	Glycerol-3-phosphate dehydrogenase, mitochondrial	GPD2	3.11e-218	0.369067	0.654405	10.1854
O75083	WD repeat-containing protein 1	WDR1	3.56e-188	0.281394	0.657157	11.0574
P12110	Collagen alpha-2(VI) chain	COL6A2	0	-0.170283	0.686795	14.119
P18428	Lipopolysaccharide-binding protein	LBP	5.72e-17	-0.25873	0.690586	12.9868
P08603;Q02985;Q03591	Complement factor H	CFH	2.75e-141	0.357035	0.693808	14.1
P78527	DNA-dependent protein kinase catalytic subunit	PRKDC	0	0.322807	0.698186	11.9594
P22735	Protein-glutamine gamma-glutamyltransferase K	TGM1	3.26e-73	0.454264	0.705014	11.7754
P22105;Q16473	Tenascin-X	TNXB	4.54e-27	-0.298461	0.707644	9.7813
P04004;CON__Q3ZBS7	Vitronectin;Vitronectin V65 subunit;Vitronectin V10 subunit;Somatomedin-B	VTN	3.64e-55	-0.1638	0.713108	11.1212
P53396	ATP-citrate synthase	ACLY	1e-152	0.154925	0.74274	8.42193
P10599	Thioredoxin	TXN	2.81e-51	-0.203455	0.744844	15.7144
P00746	Complement factor D	CFD	6.07e-11	0.154965	0.747496	7.56523
O75223	Gamma-glutamylcyclotransferase	GGCT	1.07e-24	-0.215851	0.766111	13.2932
P05156	Complement factor I;Complement factor I heavy chain;Complement factor I light chain	CFI	1.43e-12	-0.136514	0.783444	11.9594
P15090;P02689	Fatty acid-binding protein, adipocyte	FABP4	4.14e-70	0.43055	0.785163	9.97422
Q8TEX9	Importin-4	IPO4	7.13e-11	0.162276	0.789949	5.00303
Q5T750	Skin-specific protein 32	XP32	3.72e-42	-0.284501	0.792765	10.2955
P42167;P42166	Lamina-associated polypeptide 2, isoforms beta/gamma;Thymopoietin;Thymopentin;Lamina-associated polypeptide 2, isoform alpha;Thymopoietin;Thymopentin	TMPO	3.93e-90	-0.198118	0.808885	8.70893
Q92888	Rho guanine nucleotide exchange factor 1	ARHGEF1	2.26e-26	0.145795	0.811926	4.08519
P31944	Caspase-14;Caspase-14 subunit p19;Caspase-14 subunit p10	CASP14	3.52e-107	0.350416	0.81198	15.6823
P02042;CON__Q3SX09;CON__P02070;P02100	Hemoglobin subunit delta	HBD	1.1e-253	-0.19325	0.821891	9.59369
P00751	Complement factor B;Complement factor B Ba fragment;Complement factor B Bb fragment	CFB	4.76e-143	-0.0960153	0.821932	14.1608
P08571	Monocyte differentiation antigen CD14;Monocyte differentiation antigen CD14, urinary form;Monocyte differentiation antigen CD14, membrane-bound form	CD14	1.02e-120	0.120469	0.822461	7.48052
P43652	Afamin	AFM	2.55e-06	0.0640733	0.827001	7.47443
Q96QA5	Gasdermin-A	GSDMA	4.14e-48	0.330508	0.829049	10.9972
Q02078	Myocyte-specific enhancer factor 2A	MEF2A	0.0016984	-0.285519	0.830232	11.6539
P00734;CON__P00735	Prothrombin;Activation peptide fragment 1;Activation peptide fragment 2;Thrombin light chain;Thrombin heavy chain	F2	3.03e-23	-0.126875	0.836727	9.01703
P31151;Q86SG5	Protein S100-A7	S100A7	2.91e-22	-0.307288	0.837059	9.62152
P47929	Galectin-7	LGALS7	2.47e-15	0.124482	0.872864	5.87921
Q99575	Ribonucleases P/MRP protein subunit POP1	POP1	1.37e-05	0.105022	0.881901	9.46772
O15083;Q8IUD2	ERC protein 2;ELKS/Rab6-interacting/CAST family member 1	ERC2;ERC1	6.1e-07	-0.154237	0.884622	7.37945
P07360	Complement component C8 gamma chain	C8G	3.94e-08	-0.0621942	0.894829	14.8908
P25311;A8MT79	Zinc-alpha-2-glycoprotein	AZGP1	2.02e-63	0.133107	0.89748	14.8335
O60687	Sushi repeat-containing protein SRPX2	SRPX2	2.06e-11	0.0597302	0.898034	8.38493
Q04695;CON__Q04695	Keratin, type I cytoskeletal 17	KRT17	0	0.109274	0.912535	14.2884
Q9P0M6	Core histone macro-H2A.2	H2AFY2	1.97e-105	-0.0523825	0.913777	13.2731
Q7Z7G0	Target of Nesh-SH3	ABI3BP	1.97e-08	-0.0191867	0.937724	7.93703
P20929	Nebulin	NEB	8.99e-09	0.0545598	0.939448	9.35359
Q6IBS0	Twinfilin-2	TWF2	7.45e-34	0.0311367	0.943071	7.39784
P56182	Ribosomal RNA processing protein 1 homolog A	RRP1	1.2e-31	0.0147829	0.94468	9.50648
Q08554	Desmocollin-1	DSC1	2.04e-139	0.0734624	0.945879	14.4968
P06702	Protein S100-A9	S100A9	2.1e-89	0.0851783	0.946311	8.8346
O95865	N(G),N(G)-dimethylarginine dimethylaminohydrolase 2	DDAH2	1.05e-75	0.030489	0.946728	14.1839
Q9UN36	Protein NDRG2	NDRG2	2.79e-30	0.0234503	0.951192	8.22136
Q14315	Filamin-C	FLNC	1.58e-87	0.0324238	0.954278	13.75
P12111	Collagen alpha-3(VI) chain	COL6A3	0	0.022143	0.958215	13.4977
Q13867	Bleomycin hydrolase	BLMH	1.21e-46	0.0671917	0.963191	10.9825
P00736	Complement C1r subcomponent;Complement C1r subcomponent heavy chain;Complement C1r subcomponent light chain	C1R	2.13e-05	0.0163801	0.971454	12.9297
Q9NR56;Q5VZF2	Muscleblind-like protein 1;Muscleblind-like protein 2	MBNL1;MBNL2	7.26e-05	0.0245867	0.972353	8.7554
Q14677	Clathrin interactor 1	CLINT1	6.12e-31	0.019188	0.972474	6.00053
P00747;Q15195;Q02325;CON__P06868	Plasminogen;Plasmin heavy chain A;Activation peptide;Angiostatin;Plasmin heavy chain A, short form;Plasmin light chain B	PLG	8.04e-13	0.0200894	0.979432	14.48
P02788	Lactotransferrin;Kaliocin-1;Lactoferroxin-A;Lactoferroxin-B;Lactoferroxin-C	LTF	0	-0.0374611	0.984536	9.85
P09871	Complement C1s subcomponent;Complement C1s subcomponent heavy chain;Complement C1s subcomponent light chain	C1S	2.12e-46	0.00301431	0.994015	13.3881
Q15526	Surfeit locus protein 1	SURF1	2.11e-07	0.00336517	0.996123	6.66394
